# Supplementary material for: Bis(2-bromo­pyridinium) hexa­chlorido­stannate(IV)
Source: Acta Crystallogr Sect E Struct Rep Online. 2008 Apr 10;64(Pt 5):m637–8. doi: 10.1107/S160053680800901X (PMC2961104; doi:10.1107/S160053680800901X)
Supplement: Supplementary file 1 [file e-64-0m637-sup1.cif]

##############################################################################
###                                                                        ###
###        Electronic paper (Acta Crystallographica Section E)             ###
###                                                                        ###
##############################################################################
#                                                                            #
# This CIF contains the data in a paper accepted for publication in Acta     #
# Crystallographica Section E. It conforms to the requirements of Notes      #
# for Authors for Section E, and has been peer reviewed under the auspices   #
# of the IUCr Commission on Journals.                                        #
#                                                                            #
# Full details of the Crystallographic Information File format               #
# are given in the paper "The Crystallographic Information File (CIF):       #
# a New Standard Archive File for Crystallography" by S. R. Hall, F. H.      #
# Allen and I. D. Brown [Acta Cryst. (1991), A47, 655-685].                  #
#                                                                            #
# The current version of the core CIF dictionary is obtainable from          #
# ftp://ftp.iucr.org/pub/cif_core.dic. The current version number is 2.4.    #
#                                                                            #
# Software is freely available for graphical display of the structure(s) in  #
# this CIF.  For information consult the CIF home page http://www.iucr.org/  #
# cif/home.html                                                              #
#                                                                            #
# This file may be used for bona fide research purposes within the           #
# scientific community so long as proper attribution is given to the journal # 
# article from which it was obtained.                                        #
#                                                                            #
##############################################################################
                                             
data_I
_audit_creation_method     SHELXL97
_chemical_name_systematic
;
Bis(2-bromopyridinium) hexachloridostannate(IV)
;
_chemical_name_common     ?
_chemical_formula_moiety     '2(C5 H5 Br N +), Cl6 Sn 2-'
_chemical_formula_sum     'C10 H10 Br2 Cl6 N2 Sn'
_chemical_formula_iupac     '(C5 H5 Br N)2 [Sn Cl6]'
_chemical_formula_weight     649.41
_chemical_melting_point     ?
_symmetry_cell_setting     monoclinic
_symmetry_space_group_name_H-M     'P 21/n'
_symmetry_space_group_name_Hall     '-P 2yn'
loop_
    _symmetry_equiv_pos_as_xyz
    'x, y, z'
    '-x+1/2, y+1/2, -z+1/2'
    '-x, -y, -z'
    'x-1/2, -y-1/2, z-1/2'
_cell_length_a     9.0843(14)
_cell_length_b     10.6827(9)
_cell_length_c     10.6345(17)
_cell_angle_alpha     90.00
_cell_angle_beta     109.843(11)
_cell_angle_gamma     90.00
_cell_volume     970.8(2)
_cell_formula_units_Z     2
_cell_measurement_reflns_used     90
_cell_measurement_theta_min     1.625
_cell_measurement_theta_max     27.345
_cell_measurement_temperature     296(2)
_exptl_crystal_description     block
_exptl_crystal_colour     yellow
_exptl_crystal_size_max     0.20
_exptl_crystal_size_mid     0.15
_exptl_crystal_size_min     0.10
_exptl_crystal_density_diffrn     2.222
_exptl_crystal_density_meas     ?
_exptl_crystal_density_method     'not measured'
_exptl_crystal_F_000     612
_exptl_absorpt_coefficient_mu     6.250
_exptl_absorpt_correction_type     psi-scan
_exptl_absorpt_process_details     '(XSCANS; Siemens, 1996)'
_exptl_absorpt_correction_T_min     0.340
_exptl_absorpt_correction_T_max     0.535
_exptl_special_details
;
;
_diffrn_ambient_temperature     296(2)
_diffrn_radiation_type     MoK\a
_diffrn_radiation_wavelength     0.71073
_diffrn_radiation_source     'fine-focus sealed tube'
_diffrn_radiation_monochromator     graphite
_diffrn_measurement_device_type     'Siemens P4'
_diffrn_measurement_method     \w
_diffrn_detector_area_resol_mean     3
_diffrn_reflns_number     2385
_diffrn_reflns_av_R_equivalents     0.0478
_diffrn_reflns_av_sigmaI/netI     0.0507
_diffrn_reflns_theta_min     2.79
_diffrn_reflns_theta_max     25.50
_diffrn_reflns_theta_full     25.50
_diffrn_measured_fraction_theta_max     0.996
_diffrn_measured_fraction_theta_full     0.996
_diffrn_reflns_limit_h_min     -1
_diffrn_reflns_limit_h_max     11
_diffrn_reflns_limit_k_min     -12
_diffrn_reflns_limit_k_max     1
_diffrn_reflns_limit_l_min     -12
_diffrn_reflns_limit_l_max     12
_diffrn_standards_number     ?
_diffrn_standards_interval_count     97
_diffrn_standards_interval_time     ?
_diffrn_standards_decay_%     <1
_refine_special_details
;
;
_reflns_number_total     1791
_reflns_number_gt     1343
_reflns_threshold_expression     I>2\s(I)
_refine_ls_structure_factor_coef     Fsqd
_refine_ls_matrix_type     full
_refine_ls_R_factor_all     0.0598
_refine_ls_R_factor_gt     0.0396
_refine_ls_wR_factor_gt     0.0888
_refine_ls_wR_factor_ref     0.0970
_refine_ls_goodness_of_fit_ref     1.048
_refine_ls_restrained_S_all     1.048
_refine_ls_number_reflns     1791
_refine_ls_number_parameters     98
_refine_ls_number_restraints     0
_refine_ls_hydrogen_treatment     constr
_refine_ls_weighting_scheme     calc
_refine_ls_weighting_details
         'calc w=1/[\s^2^(Fo^2^)+(0.0417P)^2^+0.8983P] where P=(Fo^2^+2Fc^2^)/3'
_atom_sites_solution_hydrogens     geom
_atom_sites_solution_primary     direct
_atom_sites_solution_secondary     difmap
_refine_ls_shift/su_max     0.000
_refine_ls_shift/su_mean     0.000
_refine_diff_density_max     0.610
_refine_diff_density_min     -0.734
_refine_ls_extinction_method     'SHELXL97 (Sheldrick, 2008)'
_refine_ls_extinction_coef     0.0145(10)
_refine_ls_extinction_expression
                                  'Fc^*^=kFc[1+0.001xFc^2^\l^3^/sin(2\q)]^-1/4^'
loop_
    _atom_type_symbol
    _atom_type_description
    _atom_type_scat_dispersion_real
    _atom_type_scat_dispersion_imag
    _atom_type_scat_source
    'C' 'C' 0.0033 0.0016
                         'International Tables Vol C Tables 4.2.6.8 and 6.1.1.4'
    'H' 'H' 0.0000 0.0000
                         'International Tables Vol C Tables 4.2.6.8 and 6.1.1.4'
    'N' 'N' 0.0061 0.0033
                         'International Tables Vol C Tables 4.2.6.8 and 6.1.1.4'
    'Cl' 'Cl' 0.1484 0.1585
                         'International Tables Vol C Tables 4.2.6.8 and 6.1.1.4'
    'Br' 'Br' -0.2901 2.4595
                         'International Tables Vol C Tables 4.2.6.8 and 6.1.1.4'
    'Sn' 'Sn' -0.6537 1.4246
                         'International Tables Vol C Tables 4.2.6.8 and 6.1.1.4'
_computing_data_collection     'XSCANS (Siemens, 1996)'
_computing_cell_refinement     'XSCANS (Siemens, 1996)'
_computing_data_reduction     'SHELXTL (Sheldrick, 2008)'
_computing_structure_solution     'SHELXS97 (Sheldrick, 2008)'
_computing_structure_refinement     'SHELXL97 (Sheldrick, 2008)'
_computing_molecular_graphics     'SHELXTL (Sheldrick, 2008)'
_computing_publication_material     'SHELXTL (Sheldrick, 2008)'
loop_
    _atom_site_type_symbol
    _atom_site_label
    _atom_site_fract_x
    _atom_site_fract_y
    _atom_site_fract_z
    _atom_site_U_iso_or_equiv
    _atom_site_adp_type
    _atom_site_calc_flag
    _atom_site_refinement_flags
    _atom_site_occupancy
    _atom_site_disorder_assembly
    _atom_site_disorder_group
    Sn Sn1 0.0000 0.0000 0.5000 0.0271(2) Uani d S 1 . .
    Br Br2 0.68293(9) 0.00098(6) 0.92745(7) 0.0595(3) Uani d . 1 . .
    Cl Cl1 0.15178(16) 0.07315(13) 0.36630(13) 0.0376(4) Uani d . 1 . .
    Cl Cl2 0.24265(16) -0.03276(15) 0.68883(14) 0.0474(4) Uani d . 1 . .
    Cl Cl3 0.01440(19) -0.21235(13) 0.42546(16) 0.0500(4) Uani d . 1 . .
    N N1 0.8532(5) 0.1873(5) 1.0891(4) 0.0410(11) Uani d . 1 . .
    H H1 0.7983 0.1643 1.1369 0.049 Uiso calc R 1 . .
    C C6 0.9552(7) 0.2804(5) 1.1327(6) 0.0485(15) Uani d . 1 . .
    H H6 0.9655 0.3203 1.2130 0.058 Uiso calc R 1 . .
    C C5 1.0445(8) 0.3170(7) 1.0591(7) 0.0612(19) Uani d . 1 . .
    H H5 1.1162 0.3820 1.0881 0.073 Uiso calc R 1 . .
    C C2 0.8330(6) 0.1285(5) 0.9736(5) 0.0368(12) Uani d . 1 . .
    C C4 1.0264(8) 0.2556(7) 0.9409(7) 0.0621(19) Uani d . 1 . .
    H H4 1.0880 0.2782 0.8904 0.075 Uiso calc R 1 . .
    C C3 0.9181(7) 0.1612(6) 0.8968(6) 0.0518(16) Uani d . 1 . .
    H H3 0.9039 0.1210 0.8160 0.062 Uiso calc R 1 . .
loop_
    _atom_site_aniso_label
    _atom_site_aniso_U_11
    _atom_site_aniso_U_22
    _atom_site_aniso_U_33
    _atom_site_aniso_U_12
    _atom_site_aniso_U_13
    _atom_site_aniso_U_23
    Sn1 0.0278(3) 0.0278(3) 0.0285(3) 0.0023(2) 0.0134(2) 0.0006(2)
    Br2 0.0574(5) 0.0572(4) 0.0634(5) -0.0230(3) 0.0197(3) -0.0074(3)
    Cl1 0.0379(7) 0.0438(7) 0.0379(7) -0.0022(6) 0.0216(6) 0.0021(6)
    Cl2 0.0334(7) 0.0680(9) 0.0382(8) -0.0004(7) 0.0088(6) 0.0147(7)
    Cl3 0.0604(10) 0.0319(7) 0.0698(10) 0.0009(7) 0.0378(8) -0.0086(7)
    N1 0.040(3) 0.050(3) 0.035(2) -0.003(2) 0.016(2) 0.001(2)
    C6 0.042(3) 0.045(3) 0.051(4) 0.000(3) 0.005(3) -0.010(3)
    C5 0.046(4) 0.050(4) 0.076(5) -0.010(3) 0.005(3) 0.007(4)
    C2 0.031(3) 0.036(3) 0.041(3) -0.002(2) 0.009(2) 0.001(2)
    C4 0.050(4) 0.076(5) 0.069(5) -0.013(4) 0.033(3) 0.002(4)
    C3 0.054(4) 0.062(4) 0.050(4) -0.009(3) 0.031(3) -0.011(3)
_geom_special_details
;
;
loop_
    _geom_bond_atom_site_label_1
    _geom_bond_atom_site_label_2
    _geom_bond_site_symmetry_2
    _geom_bond_distance
    _geom_bond_publ_flag
    Sn1 Cl1 . 2.4216(13) yes
    Sn1 Cl2 . 2.4513(14) yes
    Sn1 Cl3 . 2.4212(13) yes
    Sn1 Cl1 3_556 2.4216(13) ?
    Sn1 Cl2 3_556 2.4513(14) ?
    Sn1 Cl3 3_556 2.4212(13) ?
    Br2 C2 . 1.871(5) ?
    N1 C6 . 1.331(8) ?
    N1 C2 . 1.336(7) ?
    N1 H1 . 0.8600 ?
    C6 C5 . 1.362(9) ?
    C6 H6 . 0.9300 ?
    C5 C4 . 1.378(10) ?
    C5 H5 . 0.9300 ?
    C2 C3 . 1.347(8) ?
    C4 C3 . 1.375(9) ?
    C4 H4 . 0.9300 ?
    C3 H3 . 0.9300 ?
loop_
    _geom_angle_atom_site_label_1
    _geom_angle_atom_site_label_2
    _geom_angle_atom_site_label_3
    _geom_angle_site_symmetry_1
    _geom_angle_site_symmetry_3
    _geom_angle
    _geom_angle_publ_flag
    Cl1 Sn1 Cl2 . . 89.67(5) yes
    Cl3 Sn1 Cl1 . 3_556 89.70(5) yes
    Cl3 Sn1 Cl1 . . 90.30(5) yes
    Cl3 Sn1 Cl2 . . 90.06(6) yes
    Cl3 Sn1 Cl2 . 3_556 89.94(6) yes
    Cl1 Sn1 Cl2 . 3_556 90.33(5) ?
    Cl3 Sn1 Cl3 3_556 . 180.0 ?
    Cl3 Sn1 Cl1 3_556 3_556 90.30(5) ?
    Cl3 Sn1 Cl1 3_556 . 89.70(5) ?
    Cl1 Sn1 Cl1 3_556 . 180.0 ?
    Cl3 Sn1 Cl2 3_556 3_556 90.06(6) ?
    Cl1 Sn1 Cl2 3_556 3_556 89.67(5) ?
    Cl3 Sn1 Cl2 3_556 . 89.94(6) ?
    Cl1 Sn1 Cl2 3_556 . 90.33(5) ?
    Cl2 Sn1 Cl2 3_556 . 180.0 ?
    C6 N1 C2 . . 122.3(5) ?
    C6 N1 H1 . . 118.9 ?
    C2 N1 H1 . . 118.9 ?
    N1 C6 C5 . . 119.6(6) ?
    N1 C6 H6 . . 120.2 ?
    C5 C6 H6 . . 120.2 ?
    C6 C5 C4 . . 118.6(6) ?
    C6 C5 H5 . . 120.7 ?
    C4 C5 H5 . . 120.7 ?
    N1 C2 C3 . . 120.5(5) ?
    N1 C2 Br2 . . 116.4(4) ?
    C3 C2 Br2 . . 123.1(5) ?
    C3 C4 C5 . . 120.7(7) ?
    C3 C4 H4 . . 119.6 ?
    C5 C4 H4 . . 119.6 ?
    C2 C3 C4 . . 118.4(6) ?
    C2 C3 H3 . . 120.8 ?
    C4 C3 H3 . . 120.8 ?
loop_
    _geom_torsion_atom_site_label_1
    _geom_torsion_atom_site_label_2
    _geom_torsion_atom_site_label_3
    _geom_torsion_atom_site_label_4
    _geom_torsion_site_symmetry_1
    _geom_torsion_site_symmetry_2
    _geom_torsion_site_symmetry_3
    _geom_torsion_site_symmetry_4
    _geom_torsion
    _geom_torsion_publ_flag
    C2 N1 C6 C5 . . . . -0.9(9) ?
    N1 C6 C5 C4 . . . . -0.1(10) ?
    C6 N1 C2 C3 . . . . 0.7(9) ?
    C6 N1 C2 Br2 . . . . -179.4(4) ?
    C6 C5 C4 C3 . . . . 1.4(11) ?
    N1 C2 C3 C4 . . . . 0.6(9) ?
    Br2 C2 C3 C4 . . . . -179.4(5) ?
    C5 C4 C3 C2 . . . . -1.6(11) ?
loop_
    _geom_hbond_atom_site_label_D
    _geom_hbond_atom_site_label_H
    _geom_hbond_atom_site_label_A
    _geom_hbond_site_symmetry_A
    _geom_hbond_distance_DH
    _geom_hbond_distance_HA
    _geom_hbond_distance_DA
    _geom_hbond_angle_DHA
    _geom_hbond_publ_flag
    N1 H1 Cl2 3_657 0.86 2.45 3.234(5) 151.4 yes
    C3 H3 Cl1 3_656 0.93 2.77 3.646(6) 158.3 yes
    C5 H5 Cl1 2_656 0.93 2.86 3.774(7) 169.7 yes
data_global
_journal_date_recd_electronic     2008-03-06
_journal_date_accepted     2008-04-03
_journal_name_full     'Acta Crystallographica, Section E'
_journal_year     2008
_journal_volume     64
_journal_issue      5
_journal_page_first     m637
_journal_page_last     m638
_journal_paper_category     QM
_journal_coeditor_code     BH2165
_publ_contact_author_name     'Rawhi Al-Far'
_publ_contact_author_address
;
Faculty of Science and IT
Al-Balqa'a Applied University
Salt,
H. K. Jordan
;
_publ_contact_author_email     rohi@bau.edu.jo
_publ_contact_author_fax     ?
_publ_contact_author_phone     ?
_publ_section_title
;
Bis(2-bromopyridinium) hexachloridostannate(IV)
;
loop_
    _publ_author_name
    _publ_author_footnote
    _publ_author_address
    "Ali, Basem Fares" .
;
Department of Chemistry
Al al-Bayt University
Mafraq
Jordan
;
    "Al-Far, Rawhi" .
;
Faculty of Science and IT
Al-Balqa'a Applied University
Salt
Jordan
;
    "Haddad, Salim F." .
;
Department of Chemistry
The University of Jordan
Amman
Jordan
;
