# Supplementary material for: Bis(2-bromo­pyridinium) hexa­chlorido­stannate(IV)
Source: Acta Crystallogr Sect E Struct Rep Online. 2008 Apr 10;64(Pt 5):m637–8. doi: 10.1107/S160053680800901X (PMC2961104; doi:10.1107/S160053680800901X)
Supplement: Supplementary file 2 [file e-64-0m637-Isup2.hkl]

# 
# h,k,l, Fc-squared, Fo-squared, sigma(Fo-squared) and status flag 
# 
data_I
_shelx_title ' rf003 in P2(1)/n' 
_shelx_refln_list_code          4 
_shelx_F_calc_maximum      214.10 
_exptl_crystal_F_000       612.00 
_reflns_d_resolution_high  0.8256 
 
loop_ 
 _symmetry_equiv_pos_as_xyz 
 'x, y, z' 
 '-x+1/2, y+1/2, -z+1/2' 
 '-x, -y, -z' 
 'x-1/2, -y-1/2, z-1/2' 
 
_cell_length_a     9.0843 
_cell_length_b    10.6827 
_cell_length_c    10.6345 
_cell_angle_alpha  90.000 
_cell_angle_beta  109.843 
_cell_angle_gamma  90.000 
 
_shelx_F_squared_multiplier     1.000 
 
loop_ 
 _refln_index_h 
 _refln_index_k 
 _refln_index_l 
 _refln_F_squared_calc 
 _refln_F_squared_meas 
 _refln_F_squared_sigma 
 _refln_observed_status 
   2   0   0     1072.03     1052.17     42.80 o 
   4   0   0     8401.53     9680.91    279.32 o 
   6   0   0    12131.32    13035.21    424.08 o 
   8   0   0      801.28      715.49     38.71 o 
  10   0   0       28.41       74.96     45.72 o 
   1   1   0     9867.29    10537.32    547.19 o 
   2   1   0      557.10      534.04     29.00 o 
   3   1   0    12176.94    12365.62    202.25 o 
   4   1   0       69.59       73.72     16.14 o 
   5   1   0      210.92      225.88     14.41 o 
   6   1   0      147.26      146.01     16.86 o 
   7   1   0     3826.98     3879.27    116.50 o 
   8   1   0        4.24       -8.87     21.21 o 
   9   1   0     1283.69     1319.93     78.13 o 
  10   1   0        4.64       -6.51     47.53 o 
   0   2   0    28062.88    26598.45    269.08 o 
   1   2   0     1158.42     1029.23     26.19 o 
   2   2   0    16349.68    19220.04    343.18 o 
   3   2   0        9.92       -9.35     16.02 o 
   4   2   0     1568.71     1598.43     68.12 o 
   5   2   0      629.68      597.20     30.17 o 
   6   2   0     3500.95     3617.88    136.66 o 
   7   2   0       16.93        2.57     30.05 o 
   8   2   0      283.85      309.74     37.69 o 
   9   2   0        4.35      -45.25     45.25 o 
  10   2   0      205.76      211.08     53.00 o 
   1   3   0       59.42       49.17      5.66 o 
   2   3   0     2210.56     2257.49     77.08 o 
   3   3   0    22063.52    25262.89    486.97 o 
   4   3   0       61.42       32.40     21.06 o 
   5   3   0       10.21       -2.46     24.79 o 
   6   3   0      259.53      236.26     33.25 o 
   7   3   0      932.14      827.73     44.50 o 
   8   3   0      745.21      683.35     48.20 o 
   9   3   0     1319.61     1325.71     66.85 o 
  10   3   0        0.98       85.82     54.95 o 
   0   4   0    43634.29    39773.97    464.64 o 
   1   4   0      801.63      736.30     22.19 o 
   2   4   0      935.31      917.26     34.76 o 
   3   4   0     2011.88     2070.85     82.80 o 
   4   4   0    10414.07    11613.49    387.46 o 
   5   4   0      718.99      754.76     38.50 o 
   6   4   0     4289.30     4417.92    192.56 o 
   7   4   0      557.54      585.08     43.48 o 
   8   4   0      370.16      441.79     49.41 o 
   9   4   0       10.10      -50.86     54.72 o 
   1   5   0     1782.55     1629.27     45.03 o 
   2   5   0     1810.95     1676.87     69.63 o 
   3   5   0    22226.17    21361.32    438.22 o 
   4   5   0      223.10      222.79     21.66 o 
   5   5   0      326.29      309.07     27.99 o 
   6   5   0      539.95      600.01     40.20 o 
   7   5   0     1484.10     1354.01     56.47 o 
   8   5   0      448.68      345.63     56.10 o 
   9   5   0     2076.28     2050.68     89.15 o 
   0   6   0    13351.23    12631.76    304.27 o 
   1   6   0      214.62      186.43     11.42 o 
   2   6   0       63.05       58.72     14.15 o 
   3   6   0       91.41       79.20     16.61 o 
   4   6   0     2803.73     2678.04    116.83 o 
   5   6   0      303.23      365.09     28.80 o 
   6   6   0     1701.77     1868.77     98.23 o 
   7   6   0       84.36      128.31     40.00 o 
   8   6   0       21.64      -23.97     51.22 o 
   9   6   0      176.45      283.48     63.06 o 
   1   7   0        0.82       -7.27     10.26 o 
   2   7   0        3.67        3.74     15.79 o 
   3   7   0     8279.79     7741.06    284.57 o 
   4   7   0       13.37       31.34     20.00 o 
   5   7   0       60.35       60.58     24.56 o 
   6   7   0       40.66       30.29     30.64 o 
   7   7   0       95.14      170.89     41.64 o 
   8   7   0      171.20      188.13     56.27 o 
   0   8   0     3723.35     3585.29    138.05 o 
   1   8   0      728.70      620.70     24.68 o 
   2   8   0      157.91      188.16     20.71 o 
   3   8   0        9.05        8.42     19.88 o 
   4   8   0     1593.02     1622.39     69.46 o 
   5   8   0       87.02       67.37     30.53 o 
   6   8   0     1496.19     1600.44     71.03 o 
   7   8   0       60.41        5.03     45.03 o 
   8   8   0        3.46      -33.44     51.56 o 
   1   9   0      943.00      811.81     28.75 o 
   2   9   0       46.70       58.24     22.34 o 
   3   9   0     7124.01     6733.20    304.87 o 
   4   9   0      153.63      111.15     27.03 o 
   5   9   0      325.29      317.03     34.65 o 
   6   9   0        5.32      -29.70     38.35 o 
   7   9   0      778.15      736.60     54.51 o 
   0  10   0     4645.06     4525.43    172.30 o 
   1  10   0      403.14      377.25     19.96 o 
   2  10   0      863.23      834.70     36.26 o 
   3  10   0        1.76       -4.33     26.07 o 
   4  10   0      870.61      788.66     41.53 o 
   5  10   0      228.51      241.06     37.33 o 
   6  10   0     1759.44     1895.15     92.69 o 
   1  11   0      208.69      212.42     22.67 o 
   2  11   0       93.87      104.10     32.05 o 
   3  11   0     1195.01     1192.54     56.84 o 
   4  11   0       27.37       69.34     35.20 o 
   5  11   0        2.47      -40.81     40.81 o 
   0  12   0      847.26      882.27     42.81 o 
   1  12   0       98.42       50.52     32.57 o 
   2  12   0       26.25      -36.13     36.13 o 
   3  12   0       14.94        5.14     37.07 o 
  -9   0   1     1604.12     1462.30     94.94 o 
  -7   0   1      156.50      162.65     27.15 o 
  -5   0   1    39389.48    41764.05    752.90 o 
  -3   0   1     2060.24     2267.23     81.55 o 
   1   0   1    21973.98    22003.70    254.60 o 
   3   0   1     1879.23     1818.86     69.59 o 
   5   0   1     3794.02     4092.40    141.43 o 
   7   0   1     6962.20     6778.91    233.32 o 
 -10   1   1       63.00       60.31     34.01 o 
  -9   1   1      147.60      137.47     57.79 o 
  -8   1   1     3410.74     3351.78    160.71 o 
  -7   1   1        4.14       34.33     32.10 o 
  -6   1   1     1774.57     1818.38     61.89 o 
  -5   1   1     2372.14     2259.13     70.12 o 
  -4   1   1     3453.57     3286.02     85.01 o 
  -3   1   1     1178.07     1250.24    108.21 o 
  -2   1   1    23525.73    23818.82   1150.66 o 
  -1   1   1     1190.95     1272.14     27.93 o 
   0   1   1     1014.32     1149.95     31.57 o 
   1   1   1     1311.31     1216.52     26.99 o 
   2   1   1    18171.29    18189.66    430.18 o 
   3   1   1     1280.49     1246.09     74.10 o 
   4   1   1    12459.74    12354.67    384.39 o 
   5   1   1      946.68      967.20     33.10 o 
   6   1   1      108.44      135.42     26.62 o 
   7   1   1       24.67        7.12     17.69 o 
   8   1   1     5337.36     5017.26    144.23 o 
   9   1   1       13.95      -12.16     29.82 o 
 -10   2   1      187.42      274.60     54.05 o 
  -9   2   1      375.29      322.70     50.23 o 
  -8   2   1      287.32      232.14     38.16 o 
  -7   2   1       54.22       74.38     29.82 o 
  -6   2   1       36.08       78.47     25.85 o 
  -5   2   1    22783.01    22102.06    625.87 o 
  -4   2   1      853.74      765.82     34.95 o 
  -3   2   1     6611.75     7260.89    266.44 o 
  -2   2   1       35.54       70.54     11.00 o 
  -1   2   1    15906.29    16124.07    169.58 o 
   0   2   1      543.50      544.75     18.06 o 
   1   2   1    31407.14    29395.89   1098.20 o 
   2   2   1    11417.31    11828.72    238.61 o 
   3   2   1      164.90      194.48     17.91 o 
   4   2   1       68.44       42.23     18.72 o 
   5   2   1     1242.57     1422.05     74.19 o 
   6   2   1       71.92      148.31     25.62 o 
   7   2   1     3712.23     3701.17    157.67 o 
   8   2   1        1.03        0.82     34.96 o 
   9   2   1       20.41        8.07     45.02 o 
 -10   3   1       64.50       47.01     57.54 o 
  -9   3   1      106.40      175.46     47.14 o 
  -8   3   1     2814.45     2805.37    131.27 o 
  -7   3   1     1629.90     1550.98     92.94 o 
  -6   3   1      725.22      758.17     56.33 o 
  -5   3   1       98.63      124.36     23.87 o 
  -4   3   1      352.80      368.18     31.30 o 
  -3   3   1      188.56      202.84     16.51 o 
  -2   3   1    11303.76    11680.55    259.33 o 
  -1   3   1     3283.60     3306.32     82.46 o 
   0   3   1       68.41       81.97      5.67 o 
   1   3   1       40.36       26.08      5.78 o 
   2   3   1     1565.99     1427.22     53.61 o 
   3   3   1     2219.33     2420.09     95.12 o 
   4   3   1     3370.51     3181.22    139.13 o 
   5   3   1      872.11      777.04     40.53 o 
   6   3   1      303.80      299.65     34.89 o 
   7   3   1       12.45       12.04     31.81 o 
   8   3   1     2840.13     2948.93    144.80 o 
   9   3   1       83.20      133.92     49.94 o 
 -10   4   1       22.80      163.12     60.45 o 
  -9   4   1     1099.57     1076.84     82.41 o 
  -8   4   1      340.73      263.67     49.53 o 
  -6   4   1       25.87       13.92     30.40 o 
  -5   4   1    16511.88    18570.47    575.83 o 
  -4   4   1      353.39      376.65     30.59 o 
  -3   4   1       15.12        8.77     14.73 o 
  -2   4   1       19.65       15.32     10.76 o 
  -1   4   1    15850.16    15104.99    199.24 o 
   0   4   1     6484.22     6031.26    119.14 o 
   1   4   1    14089.82    12589.44    179.39 o 
   2   4   1       86.75       71.72     10.30 o 
   3   4   1       24.04       11.69     12.75 o 
   4   4   1      560.47      549.14     27.45 o 
   5   4   1     4826.19     5173.04    202.02 o 
   6   4   1       81.01       59.77     33.45 o 
   7   4   1     2394.96     2386.40    113.12 o 
   8   4   1       13.75       -4.56     45.37 o 
   9   4   1        9.22       32.86     53.55 o 
  -9   5   1        2.64      -56.83     58.35 o 
  -8   5   1     3281.28     3006.69    151.66 o 
  -7   5   1      137.69      179.23     36.74 o 
  -6   5   1      211.80      231.15     33.59 o 
  -5   5   1      810.96      919.84     42.04 o 
  -4   5   1     3092.86     3322.64    131.15 o 
  -3   5   1      171.45      193.49     16.15 o 
  -2   5   1    35531.55    35118.33    527.40 o 
  -1   5   1        0.21       -3.53      7.48 o 
   0   5   1      606.47      638.78     23.38 o 
   1   5   1      425.73      428.65     13.61 o 
   2   5   1     9682.80     8997.82    252.29 o 
   3   5   1     1467.46     1312.18     50.96 o 
   4   5   1    17441.92    17900.44    449.53 o 
   5   5   1      385.18      361.62     30.34 o 
   6   5   1      137.23      138.64     33.34 o 
   7   5   1       11.63      -27.01     41.63 o 
   8   5   1     1589.16     1533.80     74.91 o 
   9   5   1       58.32       15.90     61.87 o 
  -9   6   1     1067.31      965.94     75.81 o 
  -8   6   1        5.05       42.21     47.24 o 
  -7   6   1       11.01       45.95     37.30 o 
  -6   6   1      388.23      379.60     36.54 o 
  -5   6   1     4991.09     5231.68    203.37 o 
  -4   6   1       17.74       35.31     19.41 o 
  -3   6   1      525.79      664.04     34.60 o 
  -2   6   1     2631.33     2531.11     97.79 o 
  -1   6   1     3498.57     3201.78    313.95 o 
   0   6   1      235.81      213.95     10.60 o 
   1   6   1     3724.67     3322.83    114.25 o 
   2   6   1     1257.50     1124.98     50.30 o 
   3   6   1      454.29      413.30     20.63 o 
   4   6   1       87.23      125.05     19.42 o 
   5   6   1     5359.01     5207.28    193.63 o 
   6   6   1      140.84      170.93     33.34 o 
   7   6   1      716.26      682.02     54.99 o 
   8   6   1      208.53       36.51     58.97 o 
  -8   7   1     2389.79     2597.36    132.30 o 
  -7   7   1       51.88       17.07     39.88 o 
  -6   7   1        1.06      -30.40     30.40 o 
  -5   7   1      160.96      211.55     27.50 o 
  -4   7   1      259.80      234.26     23.65 o 
  -3   7   1      100.35       88.44     18.83 o 
  -2   7   1     8612.92     7383.84    267.60 o 
  -1   7   1        1.24       16.03     10.52 o 
   0   7   1     2717.70     2544.39     69.56 o 
   1   7   1      109.92      111.91     16.61 o 
   2   7   1      551.87      515.03     25.10 o 
   3   7   1      495.68      466.74     22.74 o 
   4   7   1     3338.61     3190.97    130.70 o 
   5   7   1      301.86      338.47     27.86 o 
   6   7   1      177.53      257.88     34.99 o 
   7   7   1        4.02        9.35     42.44 o 
   8   7   1      495.05      518.74     62.08 o 
  -8   8   1       10.70       94.01     50.16 o 
  -7   8   1       81.51      126.67     42.22 o 
  -6   8   1       49.42       56.60     34.15 o 
  -5   8   1     2548.56     2734.13    115.56 o 
  -4   8   1     2076.92     2143.24     99.70 o 
  -3   8   1      584.23      636.05     29.78 o 
  -2   8   1       37.06      -11.81     19.65 o 
  -1   8   1     1502.64     1323.36     45.18 o 
   0   8   1      240.55      232.00     23.65 o 
   1   8   1     3317.87     3204.81     89.06 o 
   2   8   1        0.22      -18.94     18.94 o 
   3   8   1       11.29       20.93     19.29 o 
   4   8   1      211.45      216.04     24.58 o 
   5   8   1     1881.06     1860.79     70.92 o 
   6   8   1      756.03      885.98     45.14 o 
   7   8   1      242.66      281.68     46.93 o 
  -7   9   1       31.35       61.86     45.37 o 
  -6   9   1      153.21      138.17     41.18 o 
  -5   9   1       15.34       72.15     30.40 o 
  -4   9   1      869.20      952.80     60.08 o 
  -3   9   1      482.28      523.03     28.00 o 
  -2   9   1     8660.68     8276.50    336.30 o 
  -1   9   1      166.85      182.63     15.84 o 
   0   9   1      295.52      294.11     18.94 o 
   1   9   1       43.02       62.03     14.39 o 
   2   9   1     3813.66     3543.47    136.91 o 
   3   9   1        2.04       31.69     22.92 o 
   4   9   1     3721.62     3744.95    151.38 o 
   5   9   1        5.65       12.39     32.27 o 
   6   9   1      159.77      181.69     40.36 o 
   7   9   1       92.99       74.15     45.85 o 
  -6  10   1      136.53      180.62     42.23 o 
  -5  10   1     2034.33     1929.13     96.35 o 
  -4  10   1      151.46      143.78     33.69 o 
  -3  10   1      760.36      630.94     39.76 o 
  -2  10   1      645.61      618.62     32.71 o 
  -1  10   1     1589.70     1526.58     49.95 o 
   0  10   1      131.92      114.72     17.49 o 
   1  10   1     4135.66     4036.08    116.90 o 
   2  10   1       36.93       31.11     25.96 o 
   3  10   1      163.47      191.18     29.13 o 
   4  10   1      220.98      245.16     34.05 o 
   5  10   1     1980.92     1880.72     80.77 o 
   6  10   1      427.39      519.31     47.54 o 
  -5  11   1      105.91      102.58     42.81 o 
  -4  11   1      162.89      100.15     38.72 o 
  -3  11   1        8.97       89.68     31.22 o 
  -2  11   1     1582.73     1502.32     91.04 o 
  -1  11   1      186.11      201.75     22.66 o 
   0  11   1       10.87      -25.02     25.02 o 
   1  11   1        0.02       -6.46     21.45 o 
   2  11   1      667.91      591.81     37.74 o 
   3  11   1        6.00       -5.61     32.97 o 
   4  11   1      403.20      373.75     40.63 o 
  -4  12   1      204.56      217.16     43.53 o 
  -3  12   1        4.32       -5.61     37.18 o 
  -2  12   1       17.00      -31.10     35.66 o 
  -1  12   1       55.37        2.87     32.69 o 
   0  12   1        0.06       35.70     23.84 o 
   1  12   1     1175.80     1250.79     43.04 o 
   2  12   1        8.04       24.44     36.48 o 
   3  12   1       82.57      157.78     38.36 o 
 -10   0   2     1991.65     2242.48    125.41 o 
  -8   0   2     1267.73     1247.97     54.55 o 
  -6   0   2    10191.51    10064.45    401.08 o 
  -4   0   2    19326.45    19340.30    489.20 o 
  -2   0   2      103.25      110.43     13.23 o 
   2   0   2    45837.59    46705.63    509.42 o 
   4   0   2      408.79      351.48     16.77 o 
   6   0   2     9951.09     9535.05    356.06 o 
   8   0   2     1214.68     1227.33     48.98 o 
 -10   1   2       23.67       13.06     58.47 o 
  -9   1   2      220.37      259.25     34.35 o 
  -8   1   2       56.48       68.28     33.10 o 
  -7   1   2     4103.36     3816.56    122.58 o 
  -6   1   2       94.96      105.34     24.92 o 
  -5   1   2     2507.30     2604.58     78.31 o 
  -4   1   2      521.20      487.47     20.43 o 
  -3   1   2     5338.27     5115.56    449.99 o 
  -2   1   2     4824.76     4688.94    143.16 o 
  -1   1   2    21884.35    21786.60   1409.98 o 
   0   1   2      741.42      631.75     36.49 o 
   1   1   2      276.21      293.98     14.60 o 
   2   1   2     1189.95     1129.36     32.57 o 
   3   1   2    27874.60    26466.25    404.05 o 
   4   1   2     1303.30     1236.62     91.79 o 
   5   1   2        1.61       -2.13     15.20 o 
   6   1   2      125.50      127.74     27.08 o 
   7   1   2     1452.42     1392.82     52.04 o 
   8   1   2        6.36       28.03     21.98 o 
   9   1   2     1189.68     1215.67     44.00 o 
 -10   2   2     3234.06     3108.12    124.87 o 
  -9   2   2       95.05      102.46     43.98 o 
  -8   2   2       32.51       57.30     33.21 o 
  -7   2   2      344.92      264.34     35.25 o 
  -6   2   2     6095.95     5646.86    225.73 o 
  -5   2   2       43.98       39.30     23.04 o 
  -4   2   2    10413.50     9659.75    360.97 o 
  -3   2   2     4205.03     4874.68    215.09 o 
  -2   2   2     1153.49     1250.66     54.04 o 
  -1   2   2      171.90      180.69     12.60 o 
   0   2   2     3521.98     3255.51    219.28 o 
   1   2   2     1263.09     1345.10    101.34 o 
   2   2   2     8113.47     7422.33    291.07 o 
   3   2   2       13.22       13.33     10.52 o 
   4   2   2     1998.76     1872.77     71.03 o 
   5   2   2      309.11      295.84     22.37 o 
   6   2   2     4055.92     4209.27    171.91 o 
   7   2   2      110.54      158.04     27.72 o 
   8   2   2       68.68       65.61     36.72 o 
   9   2   2       21.74      -45.02     45.02 o 
 -10   3   2      193.20      213.53     58.27 o 
  -9   3   2     1068.78     1075.47     64.45 o 
  -8   3   2      190.57      200.92     39.55 o 
  -7   3   2     4219.30     4160.89    172.60 o 
  -6   3   2      721.80      639.07     38.14 o 
  -5   3   2       21.18       12.86     22.92 o 
  -4   3   2        3.70        8.65     18.94 o 
  -3   3   2     6698.61     7520.90    269.24 o 
  -2   3   2       88.97       83.91     12.64 o 
  -1   3   2    15998.45    16314.43    598.40 o 
   0   3   2    12096.12    12082.33    778.55 o 
   1   3   2     3701.11     3585.04    174.67 o 
   2   3   2        0.62       18.01     11.11 o 
   3   3   2    21367.94    22361.59    411.33 o 
   4   3   2       59.41      139.77     22.93 o 
   5   3   2      238.61      277.57     27.63 o 
   6   3   2      333.32      348.73     32.55 o 
   7   3   2      260.54      210.92     37.69 o 
   8   3   2       94.81      114.86     40.00 o 
   9   3   2      561.71      564.08     54.36 o 
 -10   4   2     1808.50     1772.33     87.41 o 
  -9   4   2      159.62      151.39     54.87 o 
  -8   4   2       25.61       11.81     39.76 o 
  -7   4   2      509.48      532.63     39.84 o 
  -6   4   2     2389.30     2462.71    117.60 o 
  -5   4   2     2848.26     3154.60    129.72 o 
  -4   4   2     7355.30     8026.54    333.90 o 
  -3   4   2     1183.09     1241.89     55.08 o 
  -2   4   2      361.19      403.42     29.79 o 
  -1   4   2     4040.04     3850.47    180.90 o 
   0   4   2    13048.34    12270.65    418.53 o 
   1   4   2       23.24        3.56     13.27 o 
   2   4   2    14069.31    14061.77    314.96 o 
   3   4   2      237.03      268.98     16.04 o 
   4   4   2      445.16      427.01     25.20 o 
   5   4   2       32.37      -14.62     29.70 o 
   6   4   2     7446.98     7411.53    295.94 o 
   7   4   2      320.71      378.85     43.90 o 
   8   4   2      349.02      353.45     50.22 o 
   9   4   2        7.28      -40.46     56.01 o 
  -9   5   2      651.73      634.75     65.05 o 
  -8   5   2      229.74      229.85     47.51 o 
  -7   5   2     4347.00     4300.82    181.24 o 
  -6   5   2       54.45      100.46     29.36 o 
  -5   5   2        9.84       -9.12     25.61 o 
  -4   5   2      344.99      410.76     23.90 o 
  -3   5   2     7655.38     8302.28    280.21 o 
  -2   5   2      610.69      564.58     31.00 o 
  -1   5   2    18112.07    17654.02    253.74 o 
   0   5   2     1351.50     1254.95     54.26 o 
   1   5   2      161.93      139.84     19.67 o 
   2   5   2     1588.00     1453.83     65.90 o 
   3   5   2    13044.18    13209.20    336.26 o 
   4   5   2       43.29       31.58     18.13 o 
   5   5   2     1719.22     1872.35     85.09 o 
   6   5   2       59.22       48.30     36.49 o 
   7   5   2      619.87      647.55     54.62 o 
   8   5   2       37.24       -2.92     55.31 o 
  -9   6   2        1.46      -48.06     58.46 o 
  -8   6   2      311.94      213.64     51.74 o 
  -7   6   2      978.95      939.24     48.72 o 
  -6   6   2     1746.82     1889.01     94.38 o 
  -5   6   2        9.19       12.51     24.09 o 
  -4   6   2     4776.14     4646.54    176.17 o 
  -3   6   2     1953.83     1882.54     77.68 o 
  -2   6   2      654.21      692.37     30.40 o 
  -1   6   2        9.53       21.29     10.00 o 
   0   6   2     8535.05     7401.92    397.28 o 
   1   6   2     1333.27     1192.87     33.88 o 
   2   6   2     1318.77     1289.86     56.54 o 
   3   6   2      131.63      114.90     18.14 o 
   4   6   2       23.15       13.80     18.83 o 
   5   6   2      179.46      228.77     24.92 o 
   6   6   2     3575.80     4317.58    178.84 o 
   7   6   2       24.01      -35.67     47.01 o 
   8   6   2        7.83       68.64     59.52 o 
  -9   7   2      443.77      446.74     64.17 o 
  -8   7   2       95.89       57.90     50.65 o 
  -7   7   2     3267.97     3161.60    145.39 o 
  -6   7   2      107.63      121.19     33.81 o 
  -5   7   2      387.59      396.36     31.04 o 
  -4   7   2        0.74        7.25     20.93 o 
  -3   7   2     3024.12     2825.50    117.54 o 
  -2   7   2       94.26      126.81     17.78 o 
  -1   7   2     8001.74     7883.89    198.32 o 
   0   7   2        6.30       -9.16     16.55 o 
   1   7   2     1187.77     1094.90     34.57 o 
   2   7   2      302.53      267.00     20.49 o 
   3   7   2     2689.56     2546.19    104.09 o 
   4   7   2       12.25        3.51     20.70 o 
   5   7   2     1274.59     1201.46     60.88 o 
   6   7   2       63.09       33.92     34.85 o 
   7   7   2       18.41      115.76     42.56 o 
  -8   8   2      408.06      334.76     57.02 o 
  -7   8   2      134.88      165.76     41.41 o 
  -6   8   2      625.33      693.54     42.20 o 
  -5   8   2     1123.14     1232.75     57.91 o 
  -4   8   2     1993.98     2043.64     87.76 o 
  -3   8   2      206.05      231.73     23.76 o 
  -2   8   2      267.74      269.63     22.48 o 
  -1   8   2      463.16      462.07     16.99 o 
   0   8   2     4802.64     4407.96    134.79 o 
   1   8   2       32.91       25.65     13.35 o 
   2   8   2      474.65      477.16     25.19 o 
   3   8   2     1041.71     1016.95     36.76 o 
   4   8   2      270.20      257.52     26.10 o 
   5   8   2       27.50      -29.47     29.47 o 
   6   8   2     2859.58     2856.18    118.96 o 
   7   8   2       23.54       11.23     43.97 o 
  -7   9   2     2314.52     2263.91    108.20 o 
  -6   9   2        8.12       66.88     37.07 o 
  -5   9   2       11.94       46.42     31.92 o 
  -4   9   2      275.33      316.52     31.37 o 
  -3   9   2     3084.12     3193.78    133.97 o 
  -2   9   2      188.70      170.97     23.17 o 
  -1   9   2     5017.72     5132.49    233.40 o 
   0   9   2      208.65      209.89     28.79 o 
   1   9   2      114.84      124.28     15.88 o 
   2   9   2       19.97        4.33     23.04 o 
   3   9   2     3146.53     3244.52    136.29 o 
   4   9   2       91.36       98.37     29.01 o 
   5   9   2     1396.66     1600.65     84.62 o 
   6   9   2        1.10      -39.75     39.75 o 
  -6  10   2      480.37      449.16     48.25 o 
  -5  10   2       52.52       31.11     37.89 o 
  -4  10   2     2202.72     2232.68    109.06 o 
  -3  10   2       19.26      -25.49     29.94 o 
  -2  10   2       30.57       79.87     25.26 o 
  -1  10   2      147.86      129.54     23.57 o 
   0  10   2     3235.51     2998.87    127.40 o 
   1  10   2      541.66      565.30     24.66 o 
   2  10   2     1530.00     1473.11     54.11 o 
   3  10   2      150.20      182.74     30.18 o 
   4  10   2      244.22      305.56     35.11 o 
   5  10   2      101.41      112.52     39.77 o 
  -5  11   2       30.42       41.40     42.92 o 
  -4  11   2       17.55        7.48     37.18 o 
  -3  11   2      778.65      832.18     47.96 o 
  -2  11   2       94.18      101.99     32.17 o 
  -1  11   2      412.87      430.48     25.99 o 
   0  11   2      385.07      373.41     32.03 o 
   1  11   2       97.18       66.67     33.80 o 
   2  11   2      116.50      115.22     34.04 o 
   3  11   2     1152.20     1062.48     56.12 o 
   4  11   2        5.20        2.92     37.65 o 
  -4  12   2     1440.99     1559.55     98.22 o 
  -3  12   2       50.74       67.59     40.23 o 
  -2  12   2        7.68       54.14     34.49 o 
  -1  12   2        0.65       31.54     34.03 o 
   0  12   2      699.38      697.51     30.79 o 
   1  12   2       72.82       60.32     26.57 o 
   2  12   2      454.63      518.08     44.03 o 
  -9   0   3     1649.76     1555.06     98.50 o 
  -7   0   3      263.12      202.43     30.91 o 
  -5   0   3     6444.76     6319.47    213.24 o 
  -3   0   3    18680.14    16688.30    431.12 o 
  -1   0   3     4608.25     4905.06    137.28 o 
   1   0   3    39417.28    44874.70    458.79 o 
   3   0   3     4369.48     4103.48    175.36 o 
   5   0   3      852.49      770.01     31.24 o 
   7   0   3     2175.50     1994.29     78.67 o 
   9   0   3      309.42      322.00     44.83 o 
  -9   1   3      403.61      385.53     31.29 o 
  -8   1   3      722.13      652.72     28.66 o 
  -7   1   3      198.52      190.44     21.00 o 
  -6   1   3     5634.37     5346.38    142.76 o 
  -5   1   3      819.13      890.68     28.13 o 
  -4   1   3       50.04       45.73     13.02 o 
  -3   1   3     9400.70     8942.03    320.66 o 
  -2   1   3    41220.70    35466.39   4923.74 o 
  -1   1   3     2215.18     2229.42    176.22 o 
   0   1   3      599.15      674.08     21.36 o 
   1   1   3      369.87      386.86     15.39 o 
   2   1   3     7879.68     8659.81    517.26 o 
   3   1   3      291.65      270.84     10.63 o 
   4   1   3     8434.29     7342.83    359.89 o 
   5   1   3      207.16      165.41     14.11 o 
   6   1   3      206.43      209.36     16.84 o 
   7   1   3       72.84       74.24     18.60 o 
   8   1   3      232.47      207.74     25.05 o 
   9   1   3       28.16       28.48     37.77 o 
 -10   2   3        5.27      -38.47     53.79 o 
  -9   2   3     1436.76     1431.25     93.36 o 
  -8   2   3       78.63       98.25     34.04 o 
  -7   2   3       49.36       60.00     30.88 o 
  -6   2   3      588.40      631.67     35.66 o 
  -5   2   3    11714.83    11975.66    451.51 o 
  -4   2   3      572.26      621.05     33.35 o 
  -3   2   3    13975.49    15171.24    402.80 o 
  -2   2   3     3355.47     3740.38    171.12 o 
  -1   2   3     4900.22     5698.32    149.32 o 
   0   2   3      464.40      491.94     57.39 o 
   1   2   3    28970.51    26198.25   1081.34 o 
   2   2   3      156.23      249.24     20.49 o 
   3   2   3      768.36      695.11     34.08 o 
   4   2   3      594.71      569.47     24.87 o 
   5   2   3      241.99      260.24     20.37 o 
   6   2   3       37.65       38.83     23.15 o 
   7   2   3     2001.53     2010.10     84.62 o 
   8   2   3       33.32       59.05     35.67 o 
   9   2   3      194.71      182.99     45.05 o 
 -10   3   3      252.43      258.87     60.50 o 
  -9   3   3        1.46      -19.64     49.69 o 
  -8   3   3     1180.88     1132.49     62.16 o 
  -7   3   3      576.91      565.33     39.86 o 
  -6   3   3     8627.82     8675.96    430.09 o 
  -5   3   3     3576.10     3488.70    148.42 o 
  -4   3   3       80.68       57.68     20.59 o 
  -3   3   3       14.32       16.14     16.02 o 
  -2   3   3    27494.84    28356.08    489.36 o 
  -1   3   3     2406.09     2578.32    229.52 o 
   0   3   3      223.45      204.27     10.43 o 
   1   3   3     1298.12     1311.31     96.42 o 
   2   3   3     1951.00     1968.81     86.18 o 
   3   3   3      386.45      326.53     26.96 o 
   4   3   3     5002.34     4900.93    166.29 o 
   5   3   3      479.93      399.87     24.85 o 
   6   3   3      409.41      360.41     29.28 o 
   7   3   3      508.33      540.44     41.00 o 
   8   3   3      171.80      160.29     40.36 o 
 -10   4   3       95.07      200.83     61.05 o 
  -9   4   3      872.93      886.12     64.17 o 
  -8   4   3      373.69      371.21     43.68 o 
  -7   4   3      453.80      401.99     36.91 o 
  -6   4   3      761.52      795.06     42.84 o 
  -5   4   3     6169.27     7363.84    358.34 o 
  -4   4   3      728.86      813.88     39.00 o 
  -3   4   3     6759.74     7230.09    278.59 o 
  -2   4   3      336.70      396.57     17.47 o 
  -1   4   3      292.19      329.79     13.87 o 
   0   4   3     1683.62     1725.99    208.87 o 
   1   4   3    20672.47    20310.61   1711.29 o 
   2   4   3     2792.98     3273.41    124.62 o 
   3   4   3       14.14       15.08     19.18 o 
   4   4   3       56.90       78.95     23.98 o 
   5   4   3     1298.32     1306.08     60.69 o 
   6   4   3        0.60      -29.47     29.47 o 
   7   4   3     2246.32     2207.25    106.36 o 
   8   4   3       82.29       70.76     45.61 o 
 -10   5   3        0.98       30.40     62.44 o 
  -9   5   3      166.57       95.00     56.63 o 
  -8   5   3     1881.80     1911.78     79.86 o 
  -7   5   3      159.29      183.00     35.45 o 
  -6   5   3     4002.75     4416.92    169.25 o 
  -5   5   3      176.13      186.78     27.85 o 
  -4   5   3     1830.20     1980.91    103.97 o 
  -3   5   3     2965.47     3135.91    125.74 o 
  -2   5   3    19477.48    20255.72    426.50 o 
  -1   5   3        6.60        7.13     10.03 o 
   0   5   3     3432.10     3300.27    242.77 o 
   1   5   3       14.06       -4.23      9.97 o 
   2   5   3      130.63      150.01     18.25 o 
   3   5   3       11.03       27.60     18.01 o 
   4   5   3     6223.24     6226.52    283.88 o 
   5   5   3     1161.46     1053.45     60.29 o 
   6   5   3     1283.19     1294.19     76.27 o 
   7   5   3      488.49      465.50     55.76 o 
   8   5   3      182.00      150.69     57.56 o 
  -9   6   3     1121.57     1168.45     79.70 o 
  -8   6   3      448.42      397.63     53.17 o 
  -7   6   3      412.26      350.54     40.29 o 
  -6   6   3       17.09       58.12     29.12 o 
  -5   6   3     1735.11     1975.13     78.17 o 
  -4   6   3      362.06      401.46     25.89 o 
  -3   6   3     1322.60     1310.23     61.01 o 
  -2   6   3     1457.25     1356.18     63.09 o 
  -1   6   3      550.77      523.25     28.45 o 
   0   6   3      694.27      639.12     41.80 o 
   1   6   3    11332.82    10552.85    382.97 o 
   2   6   3      322.53      302.65     21.55 o 
   3   6   3       18.40       18.36     18.83 o 
   4   6   3      670.01      717.86     46.21 o 
   5   6   3     1574.05     1460.52     52.14 o 
   6   6   3      152.73      123.08     34.63 o 
   7   6   3     2032.26     2224.35     87.15 o 
  -9   7   3        0.40        9.00     57.76 o 
  -8   7   3     2282.25     2364.94     97.73 o 
  -7   7   3       31.30       66.07     38.24 o 
  -6   7   3     3230.86     3594.53    146.81 o 
  -5   7   3      149.37      165.68     29.60 o 
  -4   7   3       87.00       76.38     24.45 o 
  -3   7   3      369.75      381.65     24.13 o 
  -2   7   3     9179.97     9083.25    323.27 o 
  -1   7   3      436.28      459.06     16.82 o 
   0   7   3     2523.94     2267.03     94.89 o 
   1   7   3        9.39       26.54     12.57 o 
   2   7   3       25.59       81.39     19.53 o 
   3   7   3       35.99       94.26     20.00 o 
   4   7   3     2758.29     2492.72    110.48 o 
   5   7   3      192.39      182.07     29.49 o 
   6   7   3      143.66      108.33     35.91 o 
   7   7   3      290.31      264.05     47.64 o 
  -8   8   3       11.02       24.09     48.76 o 
  -7   8   3      342.88      301.81     45.31 o 
  -6   8   3       50.09      100.58     36.02 o 
  -5   8   3     3145.72     3416.94    155.51 o 
  -4   8   3      285.93      313.75     27.04 o 
  -3   8   3     1911.79     1968.12     71.95 o 
  -2   8   3     1017.07      907.45     45.82 o 
  -1   8   3      344.61      313.45     17.16 o 
   0   8   3        4.60        6.70     14.17 o 
   1   8   3     6214.93     5491.97    192.94 o 
   2   8   3      135.69      115.36     23.63 o 
   3   8   3       34.36       74.14     22.69 o 
   4   8   3      641.08      582.13     33.06 o 
   5   8   3      283.82      344.59     35.11 o 
   6   8   3        0.92        4.79     36.83 o 
  -7   9   3       56.57       22.80     46.43 o 
  -6   9   3      935.91     1010.31     49.75 o 
  -5   9   3        5.44      -26.43     33.56 o 
  -4   9   3        3.81      -27.95     27.95 o 
  -3   9   3      136.24      144.84     26.91 o 
  -2   9   3     3291.28     3220.68    135.52 o 
  -1   9   3      414.06      397.13     19.67 o 
   0   9   3     1347.10     1314.10     43.29 o 
   1   9   3      399.53      378.85     24.19 o 
   2   9   3      131.89      135.82     28.31 o 
   3   9   3      174.10      143.21     29.37 o 
   4   9   3     2847.77     2849.65    122.42 o 
   5   9   3        0.27        7.37     35.66 o 
   6   9   3      252.50      261.78     43.53 o 
  -6  10   3      297.39      327.73     46.58 o 
  -5  10   3     1201.56     1286.04     72.46 o 
  -4  10   3       34.48        9.47     34.26 o 
  -3  10   3      795.75      776.55     39.76 o 
  -2  10   3      131.26      121.08     29.13 o 
  -1  10   3      246.07      247.31     21.94 o 
   0  10   3      660.62      618.50     25.73 o 
   1  10   3     2708.28     2829.98     87.71 o 
   2  10   3      262.16      253.51     32.07 o 
   3  10   3      243.05      215.33     34.41 o 
   4  10   3      125.11       95.10     37.08 o 
   5  10   3      472.22      502.64     45.32 o 
  -5  11   3      316.37      326.11     47.29 o 
  -4  11   3      219.44      256.73     40.96 o 
  -3  11   3       47.45       24.68     36.49 o 
  -2  11   3     1632.53     1646.53     65.64 o 
  -1  11   3        2.89        0.84     23.03 o 
   0  11   3      680.22      674.23     27.87 o 
   1  11   3      355.10      356.95     26.62 o 
   2  11   3       40.71       25.61     35.08 o 
   3  11   3       18.21      103.72     35.55 o 
   4  11   3     1143.52     1124.78     55.63 o 
  -3  12   3      499.03      622.75     46.85 o 
  -2  12   3       76.09       59.18     38.95 o 
  -1  12   3       34.15      100.33     38.36 o 
   0  12   3        3.64       -8.17     35.78 o 
   1  12   3      981.83      926.86     38.66 o 
   2  12   3        3.40      -20.93     40.22 o 
 -10   0   4     1161.54     1015.29     63.17 o 
  -8   0   4      869.84      868.17     43.54 o 
  -6   0   4      719.53      651.40     33.69 o 
  -4   0   4    26462.05    25526.73    606.92 o 
  -2   0   4      116.97      138.83     17.44 o 
   0   0   4      703.65      691.62     35.89 o 
   2   0   4    13008.44    13512.80    346.17 o 
   4   0   4      255.75      286.74     20.72 o 
   6   0   4     1440.49     1256.09     45.76 o 
   8   0   4      513.10      448.51     41.11 o 
 -10   1   4       15.38       66.12     33.09 o 
  -9   1   4        8.27      -20.01     38.24 o 
  -8   1   4      430.94      428.00     50.31 o 
  -7   1   4     6618.53     6027.03    161.03 o 
  -6   1   4        0.42       24.66     17.23 o 
  -5   1   4       10.96       18.99     19.76 o 
  -4   1   4        1.13       11.97     25.37 o 
  -3   1   4     8092.88     7649.11    425.52 o 
  -2   1   4      362.92      378.38     39.48 o 
  -1   1   4    10138.58    10425.55    524.02 o 
   0   1   4     2041.09     2015.00     48.37 o 
   1   1   4      183.86      197.87     11.54 o 
   2   1   4       97.46      118.78     10.91 o 
   3   1   4     2464.81     2400.18    218.08 o 
   4   1   4     1000.71      925.65     48.96 o 
   5   1   4     8564.51     8497.85    236.66 o 
   6   1   4      132.76      122.58     17.54 o 
   7   1   4      307.75      300.27     23.05 o 
   8   1   4       14.92       23.40     25.38 o 
 -10   2   4     2238.95     2216.17    137.18 o 
  -9   2   4      139.32      129.04     45.98 o 
  -8   2   4     3444.99     3492.26    161.34 o 
  -7   2   4      740.32      848.46     40.72 o 
  -6   2   4        7.92      -28.18     28.18 o 
  -5   2   4      268.44      302.51     27.76 o 
  -4   2   4    26030.52    25577.18    633.81 o 
  -3   2   4        1.10      -17.31     17.77 o 
  -2   2   4     3510.88     3662.99    127.62 o 
  -1   2   4     1266.25     1290.41     40.43 o 
   0   2   4     3095.61     2947.36    107.87 o 
   1   2   4       26.06       41.01     10.38 o 
   2   2   4    15907.25    17974.92    515.36 o 
   3   2   4        2.19        4.09     19.88 o 
   4   2   4      146.54      181.25     21.41 o 
   5   2   4      361.94      384.03     24.95 o 
   6   2   4     1493.50     1461.28     54.94 o 
   7   2   4        1.66        7.13     29.11 o 
   8   2   4      335.22      361.72     39.57 o 
 -10   3   4       78.29      186.43     58.48 o 
  -9   3   4      273.87      226.02     51.50 o 
  -8   3   4      755.69      824.10     57.24 o 
  -7   3   4     9558.03     9128.00    321.54 o 
  -6   3   4     1386.25     1424.52     52.87 o 
  -5   3   4      509.37      534.98     44.21 o 
  -4   3   4      174.37      193.14     23.18 o 
  -3   3   4     5501.55     6365.32    269.55 o 
  -2   3   4       88.07      133.74     16.38 o 
  -1   3   4    17860.42    18097.79    295.44 o 
   0   3   4       18.61       26.99     10.11 o 
   1   3   4     1049.29      969.19     33.92 o 
   2   3   4     4637.86     4081.24    153.47 o 
   3   3   4      858.16      862.68     49.70 o 
   4   3   4      461.54      477.91     30.00 o 
   5   3   4     4915.62     4685.00    178.60 o 
   6   3   4      111.59       91.01     25.85 o 
   7   3   4       99.31       46.09     33.22 o 
   8   3   4       65.15      125.96     37.89 o 
 -10   4   4      649.16      712.85     70.31 o 
  -9   4   4        1.46       51.68     51.45 o 
  -8   4   4      934.32      795.75     52.11 o 
  -7   4   4       19.71       -4.56     31.10 o 
  -6   4   4       38.85       20.00     30.29 o 
  -5   4   4     2013.63     2128.14    102.95 o 
  -4   4   4    10616.97    11439.61    413.04 o 
  -3   4   4      152.25      157.07     19.19 o 
  -2   4   4        5.40      -15.55     15.55 o 
  -1   4   4      245.90      269.26     13.05 o 
   0   4   4     1819.85     1880.57    132.16 o 
   1   4   4     1353.32     1241.77    151.36 o 
   2   4   4    11346.86    12424.28    451.58 o 
   3   4   4      571.41      596.00     35.89 o 
   4   4   4        9.05       79.28     30.28 o 
   5   4   4       94.11      109.84     30.06 o 
   6   4   4     1647.00     1600.71     58.25 o 
   7   4   4       19.80       32.04     33.09 o 
   8   4   4      862.03      830.12     50.54 o 
 -10   5   4       17.14      -25.72     64.55 o 
  -9   5   4      154.21      150.92     55.69 o 
  -8   5   4      344.43      342.35     48.94 o 
  -7   5   4     3659.50     3599.68    150.55 o 
  -6   5   4      770.77      758.85     45.29 o 
  -5   5   4      272.42      370.23     29.15 o 
  -4   5   4      244.47      229.71     26.23 o 
  -3   5   4       71.53       78.84     19.42 o 
  -2   5   4        0.75       -8.18     16.49 o 
  -1   5   4     8110.97     8047.37    326.75 o 
   0   5   4      896.80      895.58     57.14 o 
   1   5   4     1124.91     1165.99     76.73 o 
   2   5   4     1636.69     1651.96     74.07 o 
   3   5   4     1167.00     1206.88     63.03 o 
   4   5   4      871.48      972.64     52.71 o 
   5   5   4     3393.75     3666.23    161.71 o 
   6   5   4        7.77       -1.64     34.38 o 
   7   5   4       74.79       85.73     38.13 o 
  -9   6   4        0.91       55.77     52.15 o 
  -8   6   4     1164.34     1158.16     70.70 o 
  -7   6   4      387.02      440.91     41.22 o 
  -6   6   4     1203.96     1227.69     53.48 o 
  -5   6   4      418.69      395.63     32.92 o 
  -4   6   4     8768.85     9252.03    375.72 o 
  -3   6   4       82.40       82.94     21.17 o 
  -2   6   4       77.34       80.71     19.53 o 
  -1   6   4     1027.88     1071.87     68.44 o 
   0   6   4     3115.75     2983.25    288.76 o 
   1   6   4      949.80      945.69     34.93 o 
   2   6   4     5609.75     5774.38    202.53 o 
   3   6   4        0.01       -3.74     23.50 o 
   4   6   4      115.10      132.89     27.84 o 
   5   6   4       40.50       27.95     31.81 o 
   6   6   4     1182.42     1221.65     62.36 o 
   7   6   4      127.95      135.69     61.41 o 
  -9   7   4       41.19       62.33     56.13 o 
  -8   7   4       33.40      -17.07     48.53 o 
  -7   7   4     6420.71     6195.00    265.80 o 
  -6   7   4      144.16      153.38     34.16 o 
  -5   7   4     2143.24     2277.40    106.45 o 
  -4   7   4      626.28      606.72     32.25 o 
  -3   7   4       92.41      102.94     23.40 o 
  -2   7   4      481.71      532.70     25.55 o 
  -1   7   4    10747.20    10692.73    779.11 o 
   0   7   4      872.56      881.21     65.23 o 
   1   7   4      503.00      467.14     19.44 o 
   2   7   4       67.91      110.76     23.39 o 
   3   7   4      170.61      183.82     25.51 o 
   4   7   4      445.85      438.20     32.80 o 
   5   7   4     1783.87     1854.87     76.28 o 
   6   7   4       92.98       85.15     37.66 o 
  -8   8   4      801.89      823.09     61.20 o 
  -7   8   4       61.16       13.68     42.57 o 
  -6   8   4      606.76      595.73     46.29 o 
  -5   8   4       65.28       42.46     33.22 o 
  -4   8   4     2790.59     2892.10    135.35 o 
  -3   8   4      965.93     1008.81     47.21 o 
  -2   8   4      191.12      182.80     24.46 o 
  -1   8   4      926.98      957.47     47.38 o 
   0   8   4     3232.76     2932.89    248.51 o 
   1   8   4       31.78        2.38     16.08 o 
   2   8   4     2843.50     2919.01    119.74 o 
   3   8   4       48.62       74.14     27.72 o 
   4   8   4        5.73       40.11     30.17 o 
   5   8   4      133.35      176.41     38.02 o 
   6   8   4     1228.03     1204.77     59.53 o 
  -7   9   4     1223.52     1183.04     62.47 o 
  -6   9   4      330.72      342.07     46.71 o 
  -5   9   4      356.37      451.13     39.93 o 
  -4   9   4      245.35      244.61     33.36 o 
  -3   9   4        0.77       72.26     27.01 o 
  -2   9   4      739.78      697.15     39.99 o 
  -1   9   4     5107.09     5229.27    136.39 o 
   0   9   4       93.23       95.53     17.82 o 
   1   9   4      272.54      267.63     34.47 o 
   2   9   4      236.58      218.74     31.83 o 
   3   9   4      621.57      707.77     38.44 o 
   4   9   4      126.19      188.22     36.85 o 
   5   9   4      966.04      946.36     50.09 o 
  -6  10   4       29.88      105.24     45.61 o 
  -5  10   4      319.03      208.37     45.07 o 
  -4  10   4     1816.91     1794.30     64.62 o 
  -3  10   4      129.24      168.57     32.64 o 
  -2  10   4       56.49       52.39     31.34 o 
  -1  10   4       32.03       72.22     28.83 o 
   0  10   4      418.71      370.30     25.06 o 
   1  10   4      307.18      354.86     25.14 o 
   2  10   4     1651.03     1709.11     60.82 o 
   3  10   4      151.45      111.14     37.20 o 
   4  10   4       36.46       20.23     40.34 o 
  -5  11   4      616.20      624.99     54.13 o 
  -4  11   4      491.04      578.83     46.85 o 
  -3  11   4      301.52      305.62     42.26 o 
  -2  11   4        1.87      -27.01     35.66 o 
  -1  11   4     1472.81     1696.09     66.30 o 
   0  11   4      181.80      254.50     71.08 o 
   1  11   4       13.72       19.90     35.02 o 
   2  11   4       83.09       73.57     39.42 o 
   3  11   4      823.82      919.35     50.53 o 
  -3  12   4      126.73       73.58     45.39 o 
  -2  12   4      502.02      424.81     46.03 o 
  -1  12   4       98.47       36.76     31.99 o 
   0  12   4      202.58      191.78     30.03 o 
   1  12   4       14.59        3.51     40.81 o 
  -9   0   5     3673.55     3462.48    155.60 o 
  -7   0   5       57.07       97.54     30.88 o 
  -5   0   5      481.46      463.53     31.54 o 
  -3   0   5    16948.73    15011.88    462.18 o 
  -1   0   5      176.26      173.96     14.11 o 
   1   0   5     5869.55     6673.30    195.08 o 
   3   0   5     3111.38     3139.81    119.58 o 
   5   0   5      660.55      637.19     34.36 o 
   7   0   5      646.65      557.40     39.26 o 
 -10   1   5      188.44      113.08     37.88 o 
  -9   1   5        2.00       -1.71     30.77 o 
  -8   1   5     2513.19     2481.93    101.87 o 
  -7   1   5       40.60       57.85     21.43 o 
  -6   1   5     1942.32     1964.78     53.50 o 
  -5   1   5      184.62      225.95     19.81 o 
  -4   1   5      822.77      807.19     24.36 o 
  -3   1   5      225.51      249.63     16.19 o 
  -2   1   5     5142.67     4517.29    586.64 o 
  -1   1   5     3507.55     3706.90    150.64 o 
   0   1   5    15457.24    16463.10    221.43 o 
   1   1   5      181.96      189.37     10.17 o 
   2   1   5     2375.14     2548.20     74.52 o 
   3   1   5       24.42       48.54     27.83 o 
   4   1   5     8755.24     8537.81    237.09 o 
   5   1   5      244.63      212.12     18.29 o 
   6   1   5      228.18      223.87     21.81 o 
   7   1   5       94.27      100.83     23.32 o 
   8   1   5      125.30       97.25     28.12 o 
 -10   2   5      156.09      151.85     56.62 o 
  -9   2   5     5485.57     5932.73    246.74 o 
  -8   2   5       14.74       35.31     36.60 o 
  -7   2   5     1141.11     1126.19     69.00 o 
  -6   2   5      189.18      198.15     32.19 o 
  -5   2   5     2974.77     3113.72    125.80 o 
  -4   2   5      153.07      208.10     24.46 o 
  -3   2   5    29424.04    30267.07    656.18 o 
  -2   2   5      260.26      324.73     20.50 o 
  -1   2   5       16.28       36.21     12.60 o 
   0   2   5     1950.61     1896.12    119.16 o 
   1   2   5     5807.68     5549.79    153.19 o 
   2   2   5      310.38      371.32     27.18 o 
   3   2   5     3795.53     4046.51    158.80 o 
   4   2   5        2.25       11.22     23.97 o 
   5   2   5      416.53      470.99     29.52 o 
   6   2   5      154.20      140.63     30.65 o 
   7   2   5      531.27      436.02     40.88 o 
 -10   3   5      247.15      222.82     61.67 o 
  -9   3   5       31.01      125.94     50.05 o 
  -8   3   5     1960.75     1974.86     94.88 o 
  -7   3   5        5.73       56.94     31.92 o 
  -6   3   5     6601.24     6814.19    259.04 o 
  -5   3   5       32.17       73.09     25.96 o 
  -4   3   5     1908.91     2143.72     94.25 o 
  -3   3   5     3954.10     4311.55    160.89 o 
  -2   3   5     4069.37     4154.62    149.89 o 
  -1   3   5      292.95      279.08     14.92 o 
   0   3   5    15852.40    14443.84   1133.68 o 
   1   3   5      772.09      724.81     44.70 o 
   2   3   5      186.98      210.21     28.21 o 
   3   3   5      748.38      760.99     43.54 o 
   4   3   5     8754.36     9280.43    456.99 o 
   5   3   5       20.71       -9.35     27.60 o 
   6   3   5      560.90      480.54     38.32 o 
   7   3   5       43.31       -5.61     34.73 o 
 -10   4   5      122.78      200.03     59.42 o 
  -9   4   5     1471.07     1568.61     72.65 o 
  -8   4   5       66.43       98.36     40.12 o 
  -7   4   5      289.28      230.05     37.58 o 
  -6   4   5      281.52      240.95     34.89 o 
  -5   4   5     1297.29     1461.01     68.39 o 
  -4   4   5     1375.50     1397.64     69.52 o 
  -3   4   5     7060.50     7862.64    330.95 o 
  -2   4   5      892.62     1022.27     41.50 o 
  -1   4   5      156.71      142.35     14.23 o 
   0   4   5      355.82      354.15     16.21 o 
   1   4   5     5764.21     5708.71    161.47 o 
   2   4   5      447.14      470.20     31.41 o 
   3   4   5     2051.46     1748.15     91.86 o 
   4   4   5      172.13      147.44     37.33 o 
   5   4   5      137.56      163.08     37.20 o 
   6   4   5        2.51        2.46     35.43 o 
   7   4   5      955.29      861.54     47.63 o 
 -10   5   5        1.24      -62.56     62.56 o 
  -9   5   5      182.76      193.87     55.34 o 
  -8   5   5      150.85      199.59     45.04 o 
  -7   5   5        3.06        6.43     32.51 o 
  -6   5   5     4680.79     5419.18    216.18 o 
  -5   5   5       84.56       92.17     29.59 o 
  -4   5   5       21.18       27.71     24.21 o 
  -3   5   5      272.45      259.61     25.06 o 
  -2   5   5      189.49      205.42     20.72 o 
  -1   5   5     2751.31     2961.49     84.75 o 
   0   5   5     9213.90     9755.24    752.52 o 
   1   5   5        3.85       26.32     14.58 o 
   2   5   5      481.54      527.29     34.34 o 
   3   5   5      183.34      214.74     33.59 o 
   4   5   5     1526.13     1502.22     55.90 o 
   5   5   5       53.27       49.47     47.48 o 
   6   5   5      305.90      347.42     53.26 o 
   7   5   5       20.22      -17.42     40.69 o 
  -9   6   5      912.56      854.39     68.38 o 
  -8   6   5        4.55      -21.63     45.72 o 
  -7   6   5      230.73      207.85     41.55 o 
  -6   6   5       33.75       41.28     31.46 o 
  -5   6   5     2131.98     2178.95    107.78 o 
  -4   6   5       41.31       11.11     25.49 o 
  -3   6   5     3892.90     3770.15    158.77 o 
  -2   6   5      157.48      165.58     22.47 o 
  -1   6   5        9.79        4.46     15.23 o 
   0   6   5      400.85      443.89     38.72 o 
   1   6   5     6833.25     6793.13    315.60 o 
   2   6   5       11.87       70.39     26.78 o 
   3   6   5     1614.13     1778.72     95.01 o 
   4   6   5      213.13      292.68     38.62 o 
   5   6   5        7.06       48.64     45.25 o 
   6   6   5        8.95       17.77     60.10 o 
  -9   7   5      200.84      319.19     57.68 o 
  -8   7   5      267.67      218.74     54.31 o 
  -7   7   5      378.26      360.06     46.13 o 
  -6   7   5     6179.28     6714.53    257.22 o 
  -5   7   5        5.75        7.60     29.70 o 
  -4   7   5     1246.01     1312.84     56.79 o 
  -3   7   5       89.89      144.70     25.73 o 
  -2   7   5     1596.88     1620.39     68.56 o 
  -1   7   5      133.89      161.01     17.25 o 
   0   7   5     7765.43     7985.09    516.85 o 
   1   7   5      955.92      955.69     36.08 o 
   2   7   5      758.86      835.79     36.83 o 
   3   7   5       49.94       63.74     31.34 o 
   4   7   5     1580.39     1706.57     76.81 o 
   5   7   5        3.33      -24.20     44.90 o 
   6   7   5      350.14      339.72     54.32 o 
  -8   8   5      152.04       70.19     54.05 o 
  -7   8   5      264.53      278.31     46.81 o 
  -6   8   5        6.78       19.88     38.35 o 
  -5   8   5     2905.72     2746.93    126.67 o 
  -4   8   5       24.64       34.85     28.30 o 
  -3   8   5     3949.96     4043.21    173.57 o 
  -2   8   5      116.69      137.46     25.50 o 
  -1   8   5        4.04       26.10     36.48 o 
   0   8   5      104.29      117.52     21.52 o 
   1   8   5     3324.15     3269.83    236.36 o 
   2   8   5        2.69       32.04     30.52 o 
   3   8   5     1717.57     1837.17     82.62 o 
   4   8   5       45.24       51.10     38.36 o 
   5   8   5       22.27       21.28     44.79 o 
  -7   9   5      430.31      453.99     52.81 o 
  -6   9   5     1792.12     2051.74     93.55 o 
  -5   9   5      233.62      206.44     41.90 o 
  -4   9   5       23.28       47.24     32.16 o 
  -3   9   5        2.70       47.36     29.70 o 
  -2   9   5      287.10      204.86     31.26 o 
  -1   9   5        7.45        6.69     19.95 o 
   0   9   5     1173.38     1156.66    104.02 o 
   1   9   5       64.64       52.22     22.25 o 
   2   9   5       55.59       73.21     34.73 o 
   3   9   5      116.64      149.38     38.95 o 
   4   9   5      622.10      624.67     48.51 o 
  -6  10   5       30.07       71.80     45.25 o 
  -5  10   5      205.07      202.08     45.17 o 
  -4  10   5       84.74      115.44     38.13 o 
  -3  10   5      756.67      772.70     43.50 o 
  -2  10   5       54.40       47.01     33.45 o 
  -1  10   5        9.63       29.50     27.77 o 
   0  10   5        7.88       -0.46     23.38 o 
   1  10   5      655.03      628.02     47.53 o 
   2  10   5      310.21      222.29     44.48 o 
   3  10   5      640.42      694.66     47.11 o 
  -5  11   5       50.64       54.96     46.78 o 
  -4  11   5       79.26       79.88     42.57 o 
  -3  11   5       47.15       97.65     40.35 o 
  -2  11   5     1364.49     1388.81     73.08 o 
  -1  11   5        5.17      -12.03     29.58 o 
   0  11   5     1123.37     1107.89     54.94 o 
   1  11   5        0.86        2.42     27.45 o 
   2  11   5       46.65       25.96     43.85 o 
 -10   0   6       66.82       69.94     54.15 o 
  -8   0   6     5478.02     5256.02    217.87 o 
  -6   0   6      885.66      823.89     41.81 o 
  -4   0   6     2075.78     2006.28    100.27 o 
  -2   0   6     3625.70     3464.61    134.42 o 
   0   0   6       89.67       80.64     34.98 o 
   2   0   6      455.04      671.24     47.82 o 
   4   0   6     1777.51     1777.30     75.77 o 
   6   0   6       28.96       54.96     33.44 o 
 -10   1   6       20.87       29.28     37.39 o 
  -9   1   6      914.80      822.75     49.98 o 
  -8   1   6       29.15       21.71     25.64 o 
  -7   1   6     1919.64     1814.74     62.85 o 
  -6   1   6       68.26      119.04     21.17 o 
  -5   1   6     4867.37     4656.00    129.28 o 
  -4   1   6      116.18      139.83     18.78 o 
  -3   1   6     1458.26     1378.63     66.49 o 
  -2   1   6       27.72       10.79     15.46 o 
  -1   1   6    22754.61    24144.82    672.25 o 
   0   1   6       60.09       36.22     12.86 o 
   1   1   6      128.20      131.81     11.32 o 
   2   1   6      139.63      143.53     16.64 o 
   3   1   6      232.12      265.01     18.11 o 
   4   1   6       28.12       42.57     17.15 o 
   5   1   6     3539.06     3295.64     97.30 o 
   6   1   6        0.32       49.15     23.52 o 
   7   1   6      264.12      219.83     29.20 o 
 -10   2   6      581.17      701.93     63.85 o 
  -9   2   6      163.11      186.14     50.07 o 
  -8   2   6     7250.94     7604.76    285.03 o 
  -7   2   6       11.81       35.90     32.51 o 
  -6   2   6      227.79      225.57     34.06 o 
  -5   2   6       42.51       50.17     27.72 o 
  -4   2   6     9396.63     8839.59    389.66 o 
  -3   2   6     1357.66     1353.18     61.54 o 
  -2   2   6    10067.47     9451.28    360.17 o 
  -1   2   6       90.32      111.51     16.02 o 
   0   2   6     2978.23     3108.86     87.67 o 
   1   2   6      188.01      218.38     38.80 o 
   2   2   6     5378.20     5862.03    230.26 o 
   3   2   6      113.73      132.66     27.96 o 
   4   2   6     2252.74     2415.85    123.37 o 
   5   2   6      103.74       90.07     31.93 o 
   6   2   6      249.89      246.47     37.80 o 
   7   2   6      125.04      167.98     40.59 o 
 -10   3   6       43.53       69.70     59.17 o 
  -9   3   6      772.72      993.79     68.48 o 
  -8   3   6        1.93       36.60     39.75 o 
  -7   3   6     2161.10     1985.42    102.21 o 
  -6   3   6      524.35      556.31     37.86 o 
  -5   3   6    11215.23    10788.23    468.53 o 
  -4   3   6      739.63      915.14     46.73 o 
  -3   3   6       12.71        1.40     23.15 o 
  -2   3   6        4.59       22.68     20.46 o 
  -1   3   6    18250.81    17383.32    581.10 o 
   0   3   6      214.37      213.67     17.33 o 
   1   3   6     2168.32     2024.67     65.32 o 
   2   3   6        1.25        0.47     27.95 o 
   3   3   6      306.50      344.94     36.06 o 
   4   3   6      170.28      231.09     34.75 o 
   5   3   6     1474.00     1536.46     66.68 o 
   6   3   6       95.13      128.90     38.95 o 
   7   3   6      330.60      290.30     44.72 o 
 -10   4   6      313.01      346.82     64.49 o 
  -9   4   6       63.30      -12.51     53.56 o 
  -8   4   6     1284.25     1238.35     71.10 o 
  -7   4   6      257.98      227.67     36.05 o 
  -6   4   6      149.05      188.38     33.00 o 
  -5   4   6      571.92      605.96     36.58 o 
  -4   4   6     5476.38     6046.79    216.03 o 
  -3   4   6     1140.37     1109.91     49.77 o 
  -2   4   6     1615.95     1638.39     73.26 o 
  -1   4   6      451.35      457.20     29.71 o 
   0   4   6        9.42        8.06     15.69 o 
   1   4   6       45.09       39.31     16.07 o 
   2   4   6     4616.44     4191.95    188.62 o 
   3   4   6       88.85      100.01     34.74 o 
   4   4   6      435.82      444.87     48.02 o 
   5   4   6      328.72      367.95     48.82 o 
   6   4   6        0.99       69.57     42.56 o 
  -9   5   6       34.08       63.85     53.32 o 
  -8   5   6       41.08      -10.41     45.61 o 
  -7   5   6       27.21       57.30     35.55 o 
  -6   5   6      526.99      608.58     38.91 o 
  -5   5   6     4240.91     4328.31    182.14 o 
  -4   5   6      347.71      360.62     31.62 o 
  -3   5   6      609.03      557.93     31.08 o 
  -2   5   6        0.17      -22.68     22.68 o 
  -1   5   6     2274.31     2176.82     73.57 o 
   0   5   6       30.74       49.70     15.96 o 
   1   5   6      735.77      697.50     25.39 o 
   2   5   6        9.35      -27.13     31.80 o 
   3   5   6      639.26      579.75     43.73 o 
   4   5   6      224.55      193.33     46.34 o 
   5   5   6      925.80      813.63     66.76 o 
   6   5   6      213.89      223.14     57.22 o 
  -9   6   6      250.13      200.47     60.27 o 
  -8   6   6     1295.19     1317.99     65.32 o 
  -7   6   6       59.22       97.19     40.23 o 
  -6   6   6      351.01      298.47     39.11 o 
  -5   6   6      379.39      365.06     35.84 o 
  -4   6   6     6358.80     6321.61    227.92 o 
  -3   6   6      551.28      656.60     32.12 o 
  -2   6   6     1543.57     1454.78     78.80 o 
  -1   6   6      165.52      129.87     18.74 o 
   0   6   6       11.83        2.42     28.47 o 
   1   6   6       93.40      124.21     18.74 o 
   2   6   6     5303.48     6182.18    250.55 o 
   3   6   6      287.53      260.11     40.62 o 
   4   6   6      458.60      526.84     54.35 o 
   5   6   6      125.31       59.31     59.54 o 
   6   6   6       24.17      -59.05     67.47 o 
  -8   7   6      102.20      149.95     52.05 o 
  -7   7   6     1536.93     1395.23     60.91 o 
  -6   7   6        1.74      -30.63     38.23 o 
  -5   7   6     7598.34     7269.26    263.22 o 
  -4   7   6       73.28       66.79     28.89 o 
  -3   7   6      371.79      385.08     29.63 o 
  -2   7   6       70.72      100.59     24.91 o 
  -1   7   6     4472.81     4794.53    153.26 o 
   0   7   6        4.94       -1.22     18.06 o 
   1   7   6     2380.99     2372.49    268.83 o 
   2   7   6      115.68       86.21     36.97 o 
   3   7   6      554.54      715.57     48.39 o 
   4   7   6        5.83       40.92     48.17 o 
   5   7   6      818.16      868.85     67.54 o 
  -8   8   6      568.52      552.60     61.50 o 
  -7   8   6       38.97       64.43     45.61 o 
  -6   8   6      301.14      357.84     44.72 o 
  -5   8   6        9.55       70.63     37.30 o 
  -4   8   6     2444.93     2459.88    105.55 o 
  -3   8   6       50.48       33.68     32.39 o 
  -2   8   6     1530.55     1436.79     66.36 o 
  -1   8   6       16.08       45.55     33.09 o 
   0   8   6      151.41      138.02     21.52 o 
   1   8   6      320.90      296.58     24.74 o 
   2   8   6     3590.29     3773.88    159.04 o 
   3   8   6      126.55       89.14     44.69 o 
   4   8   6      213.76      263.16     51.49 o 
  -7   9   6      188.24      269.92     50.78 o 
  -6   9   6       88.78       66.55     45.85 o 
  -5   9   6      846.95      823.59     52.78 o 
  -4   9   6        3.94       22.57     35.90 o 
  -3   9   6       19.22       44.55     33.56 o 
  -2   9   6      350.26      357.34     35.83 o 
  -1   9   6      864.54      816.64     31.15 o 
   0   9   6      317.11      353.75     86.75 o 
   1   9   6      465.55      447.00     40.00 o 
   2   9   6        9.71       33.21     41.28 o 
   3   9   6       44.83       -4.56     45.49 o 
  -6  10   6       17.14       -8.77     48.99 o 
  -5  10   6        0.19        1.40     44.78 o 
  -4  10   6      694.12      688.04     49.70 o 
  -3  10   6      183.93      161.46     42.59 o 
  -2  10   6      819.82      899.83     49.37 o 
  -1  10   6       40.96       68.50     26.84 o 
   0  10   6       11.21       36.25     26.88 o 
   1  10   6       51.04       27.76     32.45 o 
   2  10   6     1035.53     1119.53     58.20 o 
  -4  11   6        0.55       -0.12     43.96 o 
  -3  11   6      412.38      433.35     50.23 o 
  -2  11   6      122.46      129.14     42.93 o 
  -1  11   6     1204.88     1281.70     41.25 o 
   0  11   6       94.27      125.85     30.73 o 
  -9   0   7     1102.00     1154.13     63.75 o 
  -7   0   7     1794.24     1792.26     80.25 o 
  -5   0   7      108.18       73.35     32.06 o 
  -3   0   7     1527.87     1476.82     67.57 o 
  -1   0   7     3236.84     3257.89    166.77 o 
   1   0   7       29.10       62.60     21.40 o 
   3   0   7     3163.76     3275.79    138.21 o 
   5   0   7       76.02      154.03     34.39 o 
 -10   1   7      772.70      820.07     69.47 o 
  -9   1   7      496.87      475.23     37.84 o 
  -8   1   7       23.57       34.91     40.46 o 
  -7   1   7       59.32       62.05     30.23 o 
  -6   1   7     9212.84     8771.71    461.56 o 
  -5   1   7       76.35       33.25     42.46 o 
  -4   1   7      126.19      154.94     21.35 o 
  -3   1   7      669.87      645.98     29.00 o 
  -2   1   7      522.36      545.29     52.48 o 
  -1   1   7       64.61       65.17     17.25 o 
   0   1   7    10013.85     9900.94    251.89 o 
   1   1   7      195.56      194.73     13.98 o 
   2   1   7      129.83      169.80     25.97 o 
   3   1   7        6.29       17.80     19.01 o 
   4   1   7       75.53       74.06     26.90 o 
   5   1   7       52.44       74.14     24.44 o 
   6   1   7     1558.60     1511.54     50.75 o 
 -10   2   7       27.66       37.42     57.30 o 
  -9   2   7     2593.89     2721.08    132.09 o 
  -8   2   7      496.54      586.13     48.97 o 
  -7   2   7     3114.68     3070.32    129.97 o 
  -6   2   7      742.74      701.85     43.65 o 
  -5   2   7      866.47      887.15     49.08 o 
  -4   2   7       52.64       54.03     27.95 o 
  -3   2   7     7180.51     7382.41    254.60 o 
  -2   2   7      312.72      310.03     29.05 o 
  -1   2   7     6321.90     6116.24    294.34 o 
   0   2   7        0.06      -19.95     37.65 o 
   1   2   7      268.33      332.42     53.21 o 
   2   2   7      170.53      182.08     34.40 o 
   3   2   7     5723.78     6257.52    238.08 o 
   4   2   7      385.42      437.15     41.45 o 
   5   2   7       26.51       35.90     39.41 o 
   6   2   7       35.12       27.60     43.15 o 
 -10   3   7     1551.62     1738.73     79.34 o 
  -9   3   7       87.19      154.51     54.97 o 
  -8   3   7      168.84      253.08     45.28 o 
  -7   3   7      309.98      174.80     39.10 o 
  -6   3   7     7104.45     6596.39    264.85 o 
  -5   3   7      820.53      771.80     41.44 o 
  -4   3   7     1025.58     1064.11     40.31 o 
  -3   3   7       14.06        7.83     25.14 o 
  -2   3   7     1756.80     1804.79     78.47 o 
  -1   3   7      250.54      204.66     32.61 o 
   0   3   7     8242.42     7693.25    217.15 o 
   1   3   7      491.27      460.36     22.53 o 
   2   3   7      704.84      711.15     43.75 o 
   3   3   7      190.05      178.34     37.91 o 
   4   3   7     1031.94     1147.06     54.71 o 
   5   3   7      114.43      118.73     45.62 o 
   6   3   7     1468.83     1508.48     65.81 o 
 -10   4   7      112.96       26.79     63.28 o 
  -9   4   7     1449.36     1539.76     80.98 o 
  -8   4   7      527.18      563.19     53.66 o 
  -7   4   7      907.84      976.64     48.70 o 
  -6   4   7      997.44     1025.75     56.48 o 
  -5   4   7      113.13       43.99     32.87 o 
  -4   4   7        7.00       65.60     26.89 o 
  -3   4   7     3940.74     3913.33    157.57 o 
  -2   4   7       51.74       29.47     24.56 o 
  -1   4   7      698.48      702.53     31.27 o 
   0   4   7       59.02       75.68     18.25 o 
   1   4   7        0.32      -15.51     18.70 o 
   2   4   7     1255.88     1192.87     52.31 o 
   3   4   7     3876.38     4067.34    172.55 o 
   4   4   7      252.28      312.14     51.50 o 
   5   4   7        4.59      -52.38     52.38 o 
   6   4   7        3.94       44.43     51.92 o 
  -9   5   7      259.48      283.45     58.98 o 
  -8   5   7       82.69       49.83     50.06 o 
  -7   5   7        1.41       -3.04     40.22 o 
  -6   5   7     2704.61     2717.74    107.71 o 
  -5   5   7       33.67       19.18     32.04 o 
  -4   5   7      899.54      887.69     52.36 o 
  -3   5   7        0.69       54.84     26.54 o 
  -2   5   7       43.29       42.10     25.38 o 
  -1   5   7       94.76       95.06     19.27 o 
   0   5   7     2122.10     2251.03    100.87 o 
   1   5   7      474.24      452.12     23.69 o 
   2   5   7      202.72      196.25     39.09 o 
   3   5   7        0.57      -25.02     43.85 o 
   4   5   7      144.20       87.39     55.22 o 
   5   5   7        1.34       -4.68     57.76 o 
  -9   6   7      939.39     1053.57     68.50 o 
  -8   6   7      464.66      470.23     57.74 o 
  -7   6   7      370.38      406.77     46.37 o 
  -6   6   7       40.76       94.84     37.42 o 
  -5   6   7      507.29      513.21     39.14 o 
  -4   6   7      313.02      328.18     33.72 o 
  -3   6   7     6705.36     6567.89    249.94 o 
  -2   6   7       27.38       52.15     25.61 o 
  -1   6   7      346.21      342.38     26.76 o 
   0   6   7      309.15      344.83     40.45 o 
   1   6   7      408.27      370.11     24.44 o 
   2   6   7      283.19      278.94     46.12 o 
   3   6   7     3429.40     3588.80    154.78 o 
   4   6   7      122.81      123.88     56.50 o 
   5   6   7        3.29      -62.79     62.79 o 
  -8   7   7       40.94      131.44     52.51 o 
  -7   7   7       60.25       53.80     47.25 o 
  -6   7   7     2241.35     2271.98    119.45 o 
  -5   7   7      321.52      277.81     42.85 o 
  -4   7   7     3555.41     3719.19    157.51 o 
  -3   7   7       35.39       30.76     29.35 o 
  -2   7   7      939.42      887.53     43.90 o 
  -1   7   7       43.62       46.08     36.84 o 
   0   7   7     2301.15     2197.67    119.02 o 
   1   7   7        3.38      -14.47     23.45 o 
   2   7   7     1127.88     1191.96     61.41 o 
   3   7   7       88.86       16.02     51.70 o 
   4   7   7      588.96      667.36     65.73 o 
  -7   8   7      396.64      467.17     51.87 o 
  -6   8   7      113.51      222.13     45.03 o 
  -5   8   7      264.38      222.14     43.07 o 
  -4   8   7        4.30      -16.25     36.25 o 
  -3   8   7     5026.87     5095.61    214.56 o 
  -2   8   7      288.39      268.18     36.05 o 
  -1   8   7      103.46      157.41     25.38 o 
   0   8   7      201.25      228.05     26.17 o 
   1   8   7      331.64      304.94     61.29 o 
   2   8   7       82.44       94.39     48.30 o 
   3   8   7     1938.58     2270.95     94.05 o 
  -6   9   7      462.82      458.02     53.17 o 
  -5   9   7       89.13      136.49     44.33 o 
  -4   9   7      509.08      603.74     46.50 o 
  -3   9   7      304.68      270.05     43.08 o 
  -2   9   7       38.92       14.73     36.14 o 
  -1   9   7       11.65       18.21     26.85 o 
   0   9   7      769.32      877.52     64.43 o 
   1   9   7        0.31      -28.50     37.42 o 
  -5  10   7        0.47        1.75     48.52 o 
  -4  10   7       59.58       26.08     45.38 o 
  -3  10   7      919.79      922.91     64.63 o 
  -2  10   7       99.75       91.47     40.47 o 
  -1  10   7       27.88       42.08     30.05 o 
   0  10   7       81.54      140.38     29.96 o 
   1  10   7      181.82      219.33     32.56 o 
 -10   0   8      115.82      145.75     58.60 o 
  -8   0   8     1526.39     1658.91     75.39 o 
  -6   0   8     2367.31     2438.33    103.50 o 
  -4   0   8      717.43      700.73     40.13 o 
  -2   0   8     6507.15     6342.19    238.03 o 
   0   0   8       32.39       24.38     20.25 o 
   2   0   8     1961.34     2204.25    106.82 o 
   4   0   8      131.28      144.36     38.96 o 
 -10   1   8        6.40      -29.61     59.93 o 
  -9   1   8       96.65      168.55     37.41 o 
  -8   1   8      309.96      295.94     34.68 o 
  -7   1   8     1490.30     1552.94     67.00 o 
  -6   1   8      263.29      225.79     28.60 o 
  -5   1   8     5602.60     5678.23    168.73 o 
  -4   1   8       67.59      102.07     22.23 o 
  -3   1   8       12.14       21.87     20.12 o 
  -2   1   8       59.12       63.91     20.45 o 
  -1   1   8     1899.18     1916.31     43.02 o 
   0   1   8      232.10      260.16     15.87 o 
   1   1   8     5414.05     5638.98    109.78 o 
   2   1   8       17.76       17.25     33.74 o 
   3   1   8        8.53        1.98     23.77 o 
   4   1   8       28.46       79.69     26.68 o 
   5   1   8      637.61      689.19     38.85 o 
 -10   2   8      191.70      200.89     61.89 o 
  -9   2   8      193.66      230.39     58.04 o 
  -8   2   8     1663.62     1812.84     74.72 o 
  -7   2   8      540.03      492.87     50.39 o 
  -6   2   8     4382.48     4011.93    177.63 o 
  -5   2   8       12.27      -22.10     34.14 o 
  -4   2   8      536.32      473.00     38.10 o 
  -3   2   8      118.14      134.07     29.95 o 
  -2   2   8     9932.87     9058.31    437.05 o 
  -1   2   8     1042.62     1019.92     33.53 o 
   0   2   8      170.57      136.93     22.03 o 
   1   2   8       68.36       81.04     35.85 o 
   2   2   8     4078.90     4417.95    198.45 o 
   3   2   8       80.22       32.98     39.53 o 
   4   2   8      350.26      401.34     47.65 o 
   5   2   8       12.35       -8.65     46.77 o 
 -10   3   8       32.58       49.93     61.63 o 
  -9   3   8      163.36       32.76     59.43 o 
  -8   3   8       18.39        2.22     48.99 o 
  -7   3   8      653.89      655.56     46.78 o 
  -6   3   8       17.33       20.35     34.61 o 
  -5   3   8     6929.01     7166.59    272.06 o 
  -4   3   8      503.45      482.74     37.27 o 
  -3   3   8      621.39      561.25     37.88 o 
  -2   3   8       78.63       98.72     27.96 o 
  -1   3   8     1170.01     1123.62     49.08 o 
   0   3   8       10.29      -20.84     20.84 o 
   1   3   8     5058.95     4800.59    136.73 o 
   2   3   8      367.23      375.78     48.36 o 
   3   3   8       61.25       77.07     45.96 o 
   4   3   8        2.78       49.93     47.71 o 
   5   3   8      529.26      470.19     59.39 o 
  -9   4   8       10.46      -10.76     57.30 o 
  -8   4   8     1075.95     1114.73     63.16 o 
  -7   4   8      150.63      164.84     42.82 o 
  -6   4   8      394.29      381.68     41.69 o 
  -5   4   8      566.62      500.60     42.66 o 
  -4   4   8      272.80      329.89     33.95 o 
  -3   4   8      560.18      649.76     42.79 o 
  -2   4   8     5817.96     5747.29    215.02 o 
  -1   4   8      418.53      447.36     24.61 o 
   0   4   8      185.76      166.10     22.97 o 
   1   4   8      483.90      536.81     26.83 o 
   2   4   8     1766.44     1683.75     92.08 o 
   3   4   8        0.40      -23.74     48.06 o 
   4   4   8      447.70      607.34     59.96 o 
   5   4   8        5.63       47.82     57.76 o 
  -9   5   8      861.17      944.48     69.19 o 
  -8   5   8       22.25       77.53     50.75 o 
  -7   5   8       89.35      149.60     44.10 o 
  -6   5   8        0.14      -39.87     39.87 o 
  -5   5   8     1821.10     1881.29     70.45 o 
  -4   5   8       71.04       56.37     31.35 o 
  -3   5   8      735.63      693.81     40.23 o 
  -2   5   8      238.28      214.90     31.95 o 
  -1   5   8      347.10      345.98     58.43 o 
   0   5   8        2.57      -11.56     21.27 o 
   1   5   8     1296.15     1276.04     43.63 o 
   2   5   8       60.71       75.32     47.13 o 
   3   5   8       36.84       91.56     53.21 o 
   4   5   8       45.20       75.43     59.29 o 
  -8   6   8     2082.24     1996.22     77.73 o 
  -7   6   8      200.71      162.18     47.16 o 
  -6   6   8      125.41       98.38     44.10 o 
  -5   6   8      204.11      215.90     40.25 o 
  -4   6   8      814.09      765.45     43.87 o 
  -3   6   8        0.40      -17.77     31.10 o 
  -2   6   8     5891.92     5503.81    221.04 o 
  -1   6   8      919.31      978.01     64.78 o 
   0   6   8       16.37       59.80     37.94 o 
   1   6   8       48.72       45.02     27.54 o 
   2   6   8     1008.73     1021.75     64.43 o 
   3   6   8        7.60       45.72     55.07 o 
   4   6   8     1027.52     1172.13     75.09 o 
  -8   7   8        3.67      -55.42     55.42 o 
  -7   7   8      185.30       98.98     50.19 o 
  -6   7   8       94.40      112.87     45.62 o 
  -5   7   8     1782.60     1716.42     70.27 o 
  -4   7   8        0.26       -3.51     37.65 o 
  -3   7   8     1552.19     1594.87     93.17 o 
  -2   7   8        2.82       54.72     31.57 o 
  -1   7   8     1057.29     1099.60     57.76 o 
   0   7   8        2.80       12.25     25.65 o 
   1   7   8     1726.44     1694.09     52.69 o 
   2   7   8        6.18       10.06     52.38 o 
   3   7   8      314.28      167.03     67.19 o 
  -7   8   8      159.66      156.65     51.71 o 
  -6   8   8       56.28       -5.50     49.70 o 
  -5   8   8        3.57      -45.13     45.13 o 
  -4   8   8      559.81      538.14     47.33 o 
  -3   8   8      355.73      454.03     42.27 o 
  -2   8   8     2459.05     2452.31    117.87 o 
  -1   8   8       24.12      -17.51     29.58 o 
   0   8   8       22.51       40.37     29.02 o 
   1   8   8       54.51       37.16     38.89 o 
   2   8   8      553.79      524.58     63.14 o 
  -6   9   8        3.09       90.62     49.46 o 
  -5   9   8      747.52      795.25     57.79 o 
  -4   9   8       19.05       57.76     43.50 o 
  -3   9   8      239.54      261.90     46.69 o 
  -2   9   8      111.60      112.99     42.11 o 
  -1   9   8      134.95      122.24     42.00 o 
   0   9   8      126.27      183.37     31.72 o 
   1   9   8      382.37      470.27     35.37 o 
  -3  10   8        1.25      -48.41     48.41 o 
  -2  10   8      883.64      812.46     54.77 o 
  -1  10   8        0.28       20.93     55.89 o 
  -9   0   9        1.26       17.89     55.19 o 
  -7   0   9     4437.54     4330.75    195.57 o 
  -5   0   9     1033.77     1116.92     49.45 o 
  -3   0   9     3603.39     3761.79    170.15 o 
  -1   0   9      185.10      238.99     24.16 o 
   1   0   9     1284.74     1414.58     42.97 o 
   3   0   9      566.27      628.50     47.92 o 
  -9   1   9      123.30       83.88     40.47 o 
  -8   1   9        4.90       37.29     34.92 o 
  -7   1   9      280.07      286.89     33.58 o 
  -6   1   9     2690.48     2665.20     91.86 o 
  -5   1   9      310.36      318.80     35.89 o 
  -4   1   9     5182.40     5291.92    154.82 o 
  -3   1   9      469.66      470.76     28.29 o 
  -2   1   9      161.22      180.50     26.27 o 
  -1   1   9      536.85      577.95     38.84 o 
   0   1   9     2123.10     2161.30     72.70 o 
   1   1   9        8.22       51.92     19.24 o 
   2   1   9     2376.16     2449.26     71.69 o 
   3   1   9        9.78       -6.75     28.97 o 
   4   1   9       21.58       14.26     31.49 o 
  -9   2   9       18.09       41.98     57.65 o 
  -8   2   9       37.67       -6.31     52.04 o 
  -7   2   9     3461.74     3294.72    149.06 o 
  -6   2   9      175.34      222.78     41.89 o 
  -5   2   9        3.42       28.65     33.79 o 
  -4   2   9      136.88      102.14     35.57 o 
  -3   2   9     3016.68     3117.18    135.07 o 
  -2   2   9      308.18      369.87     34.07 o 
  -1   2   9     1188.31     1196.80     79.98 o 
   0   2   9       41.79       52.71     22.89 o 
   1   2   9      980.48     1001.96     44.47 o 
   2   2   9        3.08       46.77     42.21 o 
   3   2   9      817.65      889.99     58.75 o 
   4   2   9       21.67        9.00     51.45 o 
  -9   3   9      134.29      118.03     59.19 o 
  -8   3   9      287.83      271.78     55.13 o 
  -7   3   9        0.96       25.02     42.44 o 
  -6   3   9      920.88      877.46     51.52 o 
  -5   3   9      241.94      175.91     39.68 o 
  -4   3   9     2783.46     2699.73    107.54 o 
  -3   3   9     1047.15     1091.37     69.88 o 
  -2   3   9      255.74      224.51     33.48 o 
  -1   3   9       42.98       -0.53     43.85 o 
   0   3   9     2703.51     2645.69    174.26 o 
   1   3   9       78.33       69.42     26.56 o 
   2   3   9     1188.74     1163.45     64.60 o 
   3   3   9       31.41       63.85     50.28 o 
   4   3   9       51.51       -0.47     57.42 o 
  -9   4   9      379.41      338.35     62.28 o 
  -8   4   9        5.71      104.30     51.56 o 
  -7   4   9     3104.36     2799.39    132.70 o 
  -6   4   9      297.47      311.73     45.65 o 
  -5   4   9       28.84       50.63     36.84 o 
  -4   4   9     1631.85     1722.11     70.16 o 
  -3   4   9     2943.96     2889.44    110.19 o 
  -2   4   9       12.23       43.38     29.58 o 
  -1   4   9     1561.78     1743.33     81.84 o 
   0   4   9       13.28       51.59     25.11 o 
   1   4   9      100.39      132.33     27.34 o 
   2   4   9        4.84       37.30     50.04 o 
   3   4   9      579.57      551.37     65.73 o 
   4   4   9      287.31      455.39     64.37 o 
  -8   5   9      610.43      551.88     60.70 o 
  -7   5   9      268.25      228.23     50.44 o 
  -6   5   9      429.35      395.73     50.36 o 
  -5   5   9      104.48      160.37     39.65 o 
  -4   5   9     2122.37     2106.21     96.57 o 
  -3   5   9      186.77      139.36     35.22 o 
  -2   5   9      144.21      149.05     34.75 o 
  -1   5   9      311.34      283.19     29.54 o 
   0   5   9     1011.65     1111.98     81.35 o 
   1   5   9        0.58       24.51     27.71 o 
   2   5   9      390.08      366.49     61.59 o 
   3   5   9        1.11       74.01     59.40 o 
  -8   6   9       26.57      146.17     54.02 o 
  -7   6   9     1887.99     1888.83     70.27 o 
  -6   6   9      622.75      706.89     54.26 o 
  -5   6   9        2.69      -44.20     44.20 o 
  -4   6   9       47.89       95.78     40.23 o 
  -3   6   9     2446.72     2459.04    114.48 o 
  -2   6   9      231.85      246.00     38.97 o 
  -1   6   9     1467.68     1446.19     49.60 o 
   0   6   9        3.55       25.28     47.59 o 
   1   6   9       16.98       44.82     30.14 o 
   2   6   9       61.48       66.08     58.12 o 
   3   6   9      701.43      557.52     72.08 o 
  -7   7   9       41.49       36.02     51.22 o 
  -6   7   9      224.34      229.94     51.25 o 
  -5   7   9       43.30       48.53     47.13 o 
  -4   7   9     1823.34     1735.18     85.81 o 
  -3   7   9        6.85        9.12     39.99 o 
  -2   7   9      501.87      555.84     45.10 o 
  -1   7   9        9.93       59.14     77.58 o 
   0   7   9     1190.45     1137.86     42.28 o 
   1   7   9       69.70       91.81     54.50 o 
   2   7   9      240.11      261.66     64.48 o 
  -6   8   9       17.77       -3.39     52.15 o 
  -5   8   9        0.37       -8.54     47.47 o 
  -4   8   9       90.83       72.52     47.37 o 
  -3   8   9     1078.38     1034.97     55.16 o 
  -2   8   9        9.78      -22.80     41.98 o 
  -1   8   9     1271.30     1314.89     45.19 o 
   0   8   9      168.43      183.06     34.34 o 
   1   8   9       10.74       14.86    109.56 o 
  -4   9   9      679.59      677.60     56.02 o 
  -3   9   9        3.30       34.84     47.94 o 
  -2   9   9       76.16      177.89     45.50 o 
  -1   9   9       71.72      108.89     35.62 o 
  -8   0  10     1422.07     1513.52     72.39 o 
  -6   0  10      898.05     1173.21     72.39 o 
  -4   0  10     1020.10     1009.51     57.06 o 
  -2   0  10     1126.09     1093.48     50.63 o 
   0   0  10      936.03     1006.79     49.46 o 
   2   0  10       91.51       33.33     49.36 o 
  -9   1  10      814.81      907.34     72.40 o 
  -8   1  10        6.51      -38.63     38.63 o 
  -7   1  10       56.62       -1.63     35.00 o 
  -6   1  10      469.47      423.40     36.47 o 
  -5   1  10     2763.12     2759.80     79.47 o 
  -4   1  10        3.33       40.60     59.63 o 
  -3   1  10     2627.95     2426.90    247.47 o 
  -2   1  10        8.49       -1.56     28.60 o 
  -1   1  10       19.76       13.42     18.68 o 
   0   1  10      152.62      130.98     21.29 o 
   1   1  10     3095.81     3201.71     92.64 o 
   2   1  10       58.09       45.36     33.44 o 
   3   1  10      141.38      233.35     63.81 o 
  -9   2  10      165.00      270.83     61.07 o 
  -8   2  10      635.59      585.70     63.98 o 
  -7   2  10      441.98      461.90     53.05 o 
  -6   2  10      723.30      674.30     53.23 o 
  -5   2  10      100.01       74.86     43.51 o 
  -4   2  10     1350.52     1219.09     54.19 o 
  -3   2  10      165.78      156.90     38.85 o 
  -2   2  10     1231.03     1208.42     50.06 o 
  -1   2  10        1.80       31.69     27.28 o 
   0   2  10      959.95      866.86     38.18 o 
   1   2  10      397.14      417.51     65.57 o 
   2   2  10      246.21      157.64     55.00 o 
   3   2  10       56.71       49.12     56.02 o 
  -8   3  10      141.44      136.64     58.14 o 
  -7   3  10       21.05       16.02     49.11 o 
  -6   3  10      192.75      222.79     48.09 o 
  -5   3  10     1900.02     1687.25    100.82 o 
  -4   3  10      298.51      293.36     46.24 o 
  -3   3  10     1356.04     1233.85     55.60 o 
  -2   3  10       97.36       93.11     38.25 o 
  -1   3  10       47.28       86.94     38.77 o 
   0   3  10        3.65       32.18     30.09 o 
   1   3  10     2127.99     2138.70     61.58 o 
   2   3  10        8.88      -12.63     56.71 o 
   3   3  10      167.51      197.25     61.19 o 
  -8   4  10     1644.26     1493.88     77.13 o 
  -7   4  10       66.78       79.41     50.29 o 
  -6   4  10      973.50      996.25     61.84 o 
  -5   4  10       60.60        4.44     46.78 o 
  -4   4  10      318.18      279.68     46.24 o 
  -3   4  10      124.28      191.26     39.66 o 
  -2   4  10     1200.71     1178.30     63.78 o 
  -1   4  10      157.60      162.56     31.24 o 
   0   4  10      766.60      780.06     46.38 o 
   1   4  10       50.03       27.64     33.36 o 
   2   4  10       16.13       43.73     59.99 o 
  -8   5  10       19.29       61.86     56.95 o 
  -7   5  10      634.09      607.59     58.36 o 
  -6   5  10      217.64      224.44     52.19 o 
  -5   5  10     1237.37     1311.04     75.41 o 
  -4   5  10        0.63      -16.60     42.79 o 
  -3   5  10     1156.35     1109.73     56.13 o 
  -2   5  10       24.56      -36.13     41.04 o 
  -1   5  10      579.43      650.71     37.30 o 
   0   5  10       10.17       -1.81     32.93 o 
   1   5  10     1287.08     1215.20     46.12 o 
   2   5  10       23.15       67.24     62.44 o 
  -7   6  10      322.66      280.69     57.94 o 
  -6   6  10      629.78      600.20     60.35 o 
  -5   6  10       30.36      -14.03     49.46 o 
  -4   6  10        9.03       81.50     44.08 o 
  -3   6  10      165.18      194.21     44.46 o 
  -2   6  10     2089.55     1959.45     99.78 o 
  -1   6  10        0.77        0.15     32.76 o 
   0   6  10     1129.43     1017.13     62.27 o 
   1   6  10      301.33      233.24     39.11 o 
  -6   7  10        3.45       39.05     53.20 o 
  -5   7  10      276.52      284.63     54.77 o 
  -4   7  10        5.09       19.06     45.13 o 
  -3   7  10      312.59      281.04     49.63 o 
  -2   7  10       22.18       53.32     45.25 o 
  -1   7  10      512.88      482.38     39.73 o 
   0   7  10       24.92       60.08     35.90 o 
  -4   8  10        3.25       16.14     48.52 o 
  -3   8  10        1.07      -14.38     49.81 o 
  -2   8  10     1004.78     1017.39     57.96 o 
  -7   0  11      491.19      565.38     59.03 o 
  -5   0  11     2225.01     2395.14    100.68 o 
  -3   0  11     1137.66     1062.74     72.22 o 
  -1   0  11     1594.81     1665.17    184.24 o 
   1   0  11       62.85       58.70     39.18 o 
  -8   1  11      739.23      764.05     98.87 o 
  -7   1  11       30.80       56.68     42.39 o 
  -6   1  11        0.24       -5.73     36.00 o 
  -5   1  11      104.17       48.12     35.44 o 
  -4   1  11     5042.54     4932.25    365.56 o 
  -3   1  11      131.95       98.89     90.66 o 
  -2   1  11       64.95      107.28     34.27 o 
  -1   1  11        0.05       13.12     23.36 o 
   0   1  11      320.23      267.28     26.76 o 
   1   1  11       41.05       55.86     25.66 o 
   2   1  11      652.50      709.22     44.56 o 
  -8   2  11       25.89       95.42     59.52 o 
  -7   2  11      316.71      161.89     57.94 o 
  -6   2  11       46.50       25.14     50.75 o 
  -5   2  11      602.70      668.66     58.01 o 
  -4   2  11      170.84      157.83     49.26 o 
  -3   2  11      122.73      107.62     46.21 o 
  -2   2  11       37.13       62.33     43.03 o 
  -1   2  11     1484.11     1416.82     51.08 o 
   0   2  11        1.03      -16.66     34.68 o 
   1   2  11        6.16       45.38     42.27 o 
  -8   3  11      507.35      469.55     65.94 o 
  -7   3  11       20.71       25.02     52.04 o 
  -6   3  11        9.58      -20.23     51.68 o 
  -5   3  11       18.04      -52.03     52.03 o 
  -4   3  11     2086.31     2011.30    100.85 o 
  -3   3  11       15.83       38.12     45.84 o 
  -2   3  11      205.26      158.32     47.39 o 
  -1   3  11      414.67      361.90     41.92 o 
   0   3  11      706.39      644.08     42.07 o 
   1   3  11       76.83       65.21     58.36 o 
  -7   4  11     1202.32     1184.12     69.03 o 
  -6   4  11       18.82        0.58     54.96 o 
  -5   4  11      733.51      675.60     59.79 o 
  -4   4  11       16.73       82.32     47.12 o 
  -3   4  11      185.29      101.91     48.79 o 
  -2   4  11      509.41      490.11     50.72 o 
  -1   4  11     2488.74     2606.26    310.86 o 
   0   4  11        1.68      -32.26     38.12 o 
   1   4  11       78.31       22.93     61.52 o 
  -6   5  11      489.34      479.84     60.32 o 
  -5   5  11       36.39       18.94     53.56 o 
  -4   5  11     1346.35     1254.77     64.38 o 
  -3   5  11       15.25        3.16     48.06 o 
  -2   5  11      245.26      311.64     49.97 o 
  -1   5  11       59.15       66.14     36.78 o 
   0   5  11      551.09      578.93     43.22 o 
  -5   6  11      561.15      545.55     60.45 o 
  -4   6  11       74.01       51.23     50.88 o 
  -3   6  11       14.36       52.27     49.34 o 
  -2   6  11        5.23       -3.04     48.17 o 
  -1   6  11     1433.16     1498.99     55.80 o 
  -6   0  12     1331.25     1299.35     74.59 o 
  -4   0  12      409.87      453.39     59.95 o 
  -2   0  12     1744.88     1672.70     73.05 o 
   0   0  12      477.06      522.09     43.58 o 
  -7   1  12       46.68       94.23     41.76 o 
  -6   1  12        4.30       38.11     39.95 o 
  -5   1  12      587.33      611.70     45.40 o 
  -4   1  12       98.75       35.80     40.09 o 
  -3   1  12     1510.66     1409.28     53.59 o 
  -2   1  12        9.92       36.92     43.56 o 
  -1   1  12      548.75      546.02     30.73 o 
   0   1  12       16.70       28.12     27.97 o 
  -6   2  12      422.11      303.74     64.40 o 
  -5   2  12       71.73       30.52     57.31 o 
  -4   2  12       51.24       51.46     53.21 o 
  -3   2  12        1.94       62.09     50.16 o 
  -2   2  12      832.30      656.67     60.98 o 
  -1   2  12       64.23      179.38     52.34 o 
  -6   3  12       42.97       37.77     55.08 o 
  -5   3  12      393.25      345.51     60.77 o 
  -4   3  12      166.08       78.03     57.09 o 
  -3   3  12      548.29      540.86     58.10 o 
  -2   3  12      162.09      139.10     52.18 o 
  -1   3  12      143.47       88.25     40.80 o 
  -5   4  12       69.21       97.30     57.54 o 
  -4   4  12      182.70      189.89     56.04 o 
  -3   4  12       12.83      -27.24     52.38 o 
  -2   4  12      457.33      491.49     56.91 o 
                                                 
